# Supplementary material for: Comprehensive QTL analyses of nitrogen use efficiency in indica rice
Source: Front Plant Sci. 2022 Sep 23;13:992225. doi: 10.3389/fpls.2022.992225 (PMC9539535; doi:10.3389/fpls.2022.992225)
Supplement: SUPPLEMENTARY DATASHEET S1 — Sequences of the SLR1 and OsbZIP59 alleles of the parents. [file Data_Sheet_1.ZIP › Dataset S1.txt]

>LOC_Os03g49990-ZS97
ATGAAGCGCGAGTACCAAGAAGCCGGCGGGAGCAGCGGCGGCGGGAGCAGCGCCGATATGGGGTCGTGCAAGGACAAGGTGATGGCGGGGGCGGCGGGGGAGGAGGAGGACGTCGACGAGCTGCTGGCGGCGCTCGGGTACAAGGTGCGGTCGTCCGACATGGCCGACGTCGCGCAGAAGCTGGAGCAGCTGGAGATGGCCATGGGGATGGGCGGCGTGAGCGCCCCCGGCGCCGCGGATGACGGTTTCGTGTCGCACCTGGCCACGGACACCGTGCACTACAACCCCTCGGACCTCTCCTCCTGGGTCGAGAGCATGCTTTCCGAGCTCAACGCGCCGCTGCCCCCTATCCCGCCAGCGCCGCCGGCTGCCCGCCATGCTTCCACCTCGTCCACTGTCACCGGCGGCGGTGGTAGCGGCTTCTTTGAACTCCCCGCCGCTGCCGACTCGTCGAGTAGCACCTACGCCCTCAGGCCGATCTCCTTACCGGTGGTGGCGACGGCTGACCCGTCGGCTGCTGACTCGGCGAGGGACACCAAGCGGATGCGCACTGGCGGCGGCAGCACGTCGTCGTCCTCATCGTCGTCTTCCTCTCTGGGCGGTGGGGCCTCGCGGGGGTCTGTGGTGGAGGCTGCTCCGCCGGCGATGCAAGGGGCCGCGGCGGCGAATGCGCCCGCCGTGCCGGTTGTGGTGGTTGACACGCAGGAGGCTGGGATCCGGCTGGTGCACGCGTTGCTGGCGTGCGCGGAGGCCGTGCAGCAGGAGAACTTCGCGGCCGCGGAGGCGCTGGTCAAGCAGATCCCCACGCTGGCCGCGTCCCAGGGCGGCGCCATGCGCAAGGTCGCTGCCTACTTCGGCGAGGCCCTCGCCCGCCGCGTGTACCGCTTCCGCCCCGCGGACAGCACCCTCCTCGACGCCGCCTTCGCCGACCTTCTGCACGCCCACTTCTACGAGTCCTGCCCCTACCTCAAGTTCGCCCACTTCACCGCAAATCAAGCCATCCTCGAGGCTTTCGCCGGCTGCCGCCGCGTCCACGTCGTCGACTTCGGCATCAAGCAGGGGATGCAATGGCCAGCTCTCCTCCAGGCCCTCGCCCTTCGTCCCGGCGGCCCCCCATCGTTCCGCCTCACCGGCGTCGGCCCCCCGCAGCCGGACGAGACCGACGCCTTGCAGCAGGTGGGTTGGAAGCTTGCCCAGTTCGCGCACACCATTCGCGTCGACTTCCAGTACCGGGGACTCGTCGCCGCCACTCTCGCGGACTTGGAGCCGTTCATGCTGCAGCCGGAGGGCGAGGCGGACGCGAACGAGGAGCCTGAGGTGATCGCCGTCAACTCGGTGTTCGAGCTGCACCGGCTGCTCGCGCAGCCCGGCGCGCTGGAGAAGGTCCTGGGCACGGTGCACGCGGTGCGGCCAAGGATCGTCACCGTGGTAGAGCAGGAGGCCAACCACAACTCCGGCTCATTCCTCGACCGGTTCACCGAGTCGCTGCACTACTACTCCACCATGTTCGATTCCCTCGAGGGCGGCAGCTCCGGCCAGGCCGAGCTCTCTCCGCCGGCTGCCGGGGGCGGCGGTGGCACGGACCAGGTCATGTCCGAGGTGTACCTCGGCCGGCAGATCTGCAACGTCGTGGCGTGCGAGGGCGCGGAGCGCACGGAGCGCCACGAGACGCTGGGGCAGTGGCGCAACCGCCTCGGCCGCGCCGGCTTCGAGCCCGTGCACCTGGGCTCCAATGCCTACAAACAGGCGAGCACGCTCCTCGCGCTTTTCGCCGGCGGCGACGGCTACCGGGTGGAGGAGAAGGAGGGCTGCCTCACGCTGGGCTGGCACACGCGCCCGCTCATCGCCACCTCGGCATGGCGCGTCGCCGCGGCGTGA

>LOC_Os03g49990-HR5
ATGAAGCGCGAGTACCAAGAAGCCGGCGGGAGCAGCGGCGGCGGGAGCAGCGCCGATATGGGGTCGTGCAAGGACAAGGTGATGGCGGGGGCGGCGGGGGAGGAGGAGGACGTCGACGAGCTGCTGGCGGCGCTCGGGTACAAGGTGCGGTCGTCCGACATGGCCGACGTCGCGCAGAAGCTGGAGCAGCTGGAGATGGCCATGGGGATGGGCGGCGTGAGCGCCCCCGGCGCCGCGGATGACGGGTTCGTGTCGCACCTGGCCACGGACACCGTGCACTACAACCCCTCGGACCTCTCCTCCTGGGTCGAGAGCATGCTTTCCGAGCTCAACGCGCCGCTGCCCCCTATCCCGCCAGCGCCGCCGGCTGCCCGCCATGCTTCCACCTCGTCCACTGTCACCGGCGGCGGTGGTAGCGGCTTCTTTGAACTCCCAGCCGCTGCCGACTCGTCGAGTAGCACCTACGCCCTCAGGCCGATCTCCTTACCGGTGGTGGCGACGGCTGACCCGTCGGCTGCTGACTCGGCGAGGGACACCAAGCGGATGCGCACTGGCGGCGGCAGCACGTCGTCGTCCTCATCGTCGTCTTCCTCTCTGGGCGGTGGGGCCTCGCGGGGCTCTGTGGTGGAGGCTGCTCCGCCGGCGACGCAAGGGGCCGCGGCGGCGAATGCGCCCGCCGTGACGGTTGTGGTGGTTGACACGCAGGAGGCTGGGATCCGGCTGGTGCACGCGTTGCTGGCGTGCGCGGAGGCCGTGCAGCAGGAGAACTTCGCGGCCGCGGAGGCGCTGGTCAAGCAGATCCCCACGCTGGCCGCGTCCCAGGGCGGCGCCATGCGCAAGGTCGCTGCCTACTTCGGCGAGGCCCTCGCCCGCCGCGTGTACCGCTTCCGCCCCGCGGACAGCACCCTCCTCGACGCCGCCTTCGCCGACCTTCTGCACGCCCACTTCTACGAGTCCTGCCCCTACCTCAAGTTCGCCCACTTCACCGCAAATCAAGCCATCCTCGAGGCTTTCGCCGGCTGCCACCGCGTCCACGTCGTCGACTTCGGCATCAAGCAGGGGATGCAATGGCCAGCTCTCCTCCAGGCCCTCGCCCTTCGTCCCGGCGGCCCCCCATCGTTCCGCCTCACCGGCGTCGGCCCCCCGCAGCCGGACGAGACCGACGCCTTGCAGCAGGTGGGTTGGAAGCTTGCCCAGTTCGCGCACACCATTCGCGTCGACTTCCAGTACCGGGGACTCGTCGCCGCCACTCTCGCGGACTTGGAGCCGTTCATGCTGCAGCCGGAGGGCGAGGCGGACGCGAACGAGGAGCCTGAGGTGATCGCCGTCAACTCGGTGTTCGAGCTGCACCGGCTGCTCGCGCAGCCCGGCGCGCTGGAGAAGGTCCTGGGCACGGTGCACGCGGTGCGGCCAAGGATCGTCACCGTGGTAGAGCAGGAGGCCAACCACAACTCCGGCTCATTCCTCGACCGGTTCACCGAGTCGCTGCACTACTACTCCACCATGTTCGATTCCCTCGAGGGCGGCAGCTCCGGCCAGGCCGAGCTCTCTCCGCCGGCTGCCGGGGGCGGCGGTGGCACGGACCAGGTCATGTCCGAGGTGTACCTCGGCCGGCAGATCTGCAACGTCGTGGCGTGCGAGGGCGCGGAGCGCACGGAGCGCCACGAGACGCTGGGGCAGTGGCGCAACCGCCTCGGCCGCGCCGGCTTCGAGCCCGTGCACCTGGGCTCCAATGCCTACAAACAGGCGAGCACGCTCCTCGCGCTTTTCGCCGGCGGCGACGGCTACCGGGTGGAGGAGAAGGAGGGCTGCCTCACGCTGGGCTGGCACACGCGCCCGCTCATCGCCACCTCGGCATGGCGCGTCGCCGCGGCGTGA

>LOC_Os07g10890-ZS97
TTCGTCGCACCGCCCCGGTAGCCTCACCGCCGGCGAACGCGCAGCGCGCGACCACCGTTGCTTGGAGCTAGCTCGCGGGGATCTGCAGATCTCGCCCATGGCGTCCTCGTCGGACGAGCAGCCGAAGCCGCCGGAGCCGCCCGCGGCGGCGGCGGCGGTGGCGGCGGTGGCGGGGACGGCCGTGGCCACCGCCGCCGCGGCGGTGCCGACGCACGCCGAGTGGGCGGCTTCGCTGCAGGCGTACTACGCCGCCGCGGGGCACCCCTACGCGTGGCCCGCGCAGGTAGGATTCCGCGGAATTCCGGGTTGGGGTGGGGGGGGGGGAAGGTTTGGTGGTTGGTTTTCGGGTTCTGACTAGGGTTTGGTTTTGCTTCTCTCGGATGCAGCATCTGATGGCGGCGGCGGCTGCGGGGGCGCCGTACGGCGCGCCGGTGCCGTTCCCGATGTACCACCCGGGCGCCGCCGCGGCGTACTACGCGCACGCGTCCATGGCCGCGGTGAGACCCTCTCGCCTCTGCTCGTTTTGGTTGCCAATTGGGCTTGGATTTGGGTCTGAAATCGTTGCTCCTGCGTAGGGTGTTCCTTACCCGACAGCTGAAGCCATGGCGGCGGCGGCGGGGGCGGTGCCGGAGGGGAAGGGGAAGGGGAAGGGCGCCGCCGCGTCGCCTGAGAAGGGAAGCTCCGGGGCGCCCTCTGGGGATGATGCATCCCGGAGGTACAGTTTCGTGTCCCTGCACTTCATCGAGTGTATTTTTGGTCTCCTTTTTTTCTCTTTTATGTTTGAATTTAAGTTTTGAGTTTTGTTGCGTGCGCAGTGGTGACAGTGGCAGCGAGGAGTCGTCTGATACTAGAGATGATGACACTGACCACAAGGTACCAAAGCAACCTGGTTTGACGCGAAGGGCCGTTTAAAATTTGGCTTTGCTTTACTGTAATAACTATGCTGATGGCCTTGTGTGGTTGAAATTTGATTTCTTCAGGATTCGTCTGCACCTAAGAAGAGGAAATCTGGTAATACATCGGCAGAAGGTGGGTTGTTGGAATGCTTAACTATGTGTTATTTTGGACTGAGTTGTTTTTATTTTTGAGGGGAATGTGTGGATGATTAGAGACTGGTGTTTGCCAGGTGAGCCGTCTCAAGCTACGCTTGTGCCCTATGCTGCTGTCGAGTCACCGTATCCGTTGAAGGGGAGGTCTGCGTCGAAGCTTCCAGTTTCTGCACCAGGGCGGGCGGCACTTCCTAATGCCACACCTAATTTGAACATAGGGATAGATCTTTGGAATACTCCCCCAGCCTTAGCTGTGCCCGCAGGGCAGGGGGAAGCAAGTCCTGGGTTGGCACTTGCGCGACGTGATGGTGTTGCTCACCTGGTATGTATGGGGTCATGAGAGTGATTTTTTACAGTGTGTCTTAGCCTATGTGGAATGTCTCATGAATGACTGATGACATGAGCTTTTGTCTTCTTACACATAATTATCATATTTATGGCTCTATCGTTATTCGTCTAAATCCACCTTTTGGTATATTCTTACCTTTTCAGGATGAGCGTGAATTGAAGAGGGAGAGGCGCAAACAATCTAACAGAGAGTCTGCCAGGAGATCAAGGTTGCGCAAGCAGGTATTTCTGGAACATTACATTCTTATTTCCTGCGAAATGTCACATTGAGAAATAAACCATGCCTGGTTTTAATTTGGTGATTCTGCTCGCATTATTGTAGTACTAGTGAACCTGGTAAGATCTGCTTTGATGACCCTACAAAACAAGACAAGTGGACAACACAAATCATATGGCAGTTATGAGCCAATTTAGGCAGAAATTGATGTGCACATGTTACTTTCCTATTGGTATCACATCGGTTACTAAACGATATTTCAAATGAAGCATCTTTGGTTAGTTGATGTTAACATAGTTAAAACAAAACTAACTTAGTAATGCGGTACCTAGCTGGAGTTGTTTGTTTGAAGCGATGCTACTAAAGTCCATCGGTTTTATCAAAGACCCTACCATTTTTATTGGTTTTGCAAATTACACATCACCATACATAGAGCAACATACTGAAGTATGATAAACTGATACTAGAAACAATAACTGCTGTTTCATTTTTCTCATTTATACGTGAGTCAGTAGTATTGATTTCAGAAACATTTAGAATTTGCCACATGACTCCTCACATGATACGGACATATGGCTTATTAGGTTTTGTATCGTTTCATTATGCTCAGTATTTTCTAGAACCAGTTTCGACGTACTGCCTTCTGAATTCAGTAAGCTGCATGACGCAAAAGAAAAAAAAACATTTGGTTCAACATTCACTTAAAAGAATGCATAAAAAGTCGCAAGGAAGATCAGAAAGACACGGGATATATTCATTGTTTAAGATCACTGTCAAAGAAGAGATCTAATACATCTAATTTCAGTAGGTTGGATACCTCTATGGGTCTGGCAGTAGATGGCAGACCTGGAAAGAAACACTTATTCTGCTTGGTGCTGCCATATTTCTGGCAGGAGGAATAGAGTGCATGCTAGATGCCGGGAGAGGCATTTGGTATGATGTCAGCACTTCACCAGATGTTGGCTTGTCTGCACACGGGCAATATGCACAACAAGCCATGCTCCAAGAAACTGACAAACAGCATGCTCCCAGGCCTTAACGGATCTTGTACTTAAAAGTCTTAGGTCCCAAATAAAAATGCAACATCTATAACATATGATTGGTACTTTCCTTTTCCAATATGGTCCGTTAGGACTTAGGAGCTGATGTGAAATAACTGACACAAACCCTTTTACCAAACTGAGCATGCAAATACCAAGTAATAGTATTGGAACCGGAGAATAATGGACCTCTAGTACAGAAAACTGTTTGCTATAGAACCAAATTTTCCTTGCCTACAATGAATTTGTTGCCAGTGCTGATGACCAATTGAAATGGCCACGCTGAAACATATCCTTTATTTCGTAAACATGGCCAGCTGGTGGTTGATGCTTTGCCTCTGGCCATCTTATAAAAATCGAAGGTACCAAATGCCTATCTGTAGTTGTGAGATGGCATTTGTTAGTTTCTTGTCAAAAATCAAATATCATCAGAACAAAAATTTTTCTTCTGGCAACCACACCAGCTAGTTGACATTTATTTTTTAGTTGACATTTATTTTTTAGCCAACCATGTGAGCATATATCTCAAGTTCCATTAGGCGGCATGAAAAATTTATTTCGTGGTTTCCTTACTTTCCATTTTTTTTCTGATGGGGTGTGGATCTAACCAACGGATGGCTACCTGAAATGTATAGAAGATGCAAGAAAAAATGTAGATGCTAAAATTACAATGTCTATGACTTGAGTTTACAACATCTGGTTTTGTAAACAAATTGACCTGTCCATCTTGTCAGCTACTTGGCTCTTGAGCTCCCTAGCTTTTTTATTCGGTATTTGCAACAGGAGATTTTAATGTTAGAACATTTGTTTCACGTCTGACACATTTCAATCTACCACTGTTTATCAGCAAGAGTGTGAGGAACTAGCTCGGAAGGTTGCTGAACTGACAACTGAGAACAGTGCCCTTCGGTCAGAGCTTGATCAGCTTAAGAAGGCCTGTGAGGATATGGAAGCAGAGAATACACGACTGATGGTGAGCACATGGCACTCCACCCATACTTTGCCATTAGTTGAGACAGGAAATGCTACTTCTTTCCACATTACCCAATTCTTATGGATAATTTTAAACTTTATGAAGGGTGATAAGGCTCAATACAAGGGACCAACTGTGACAACCACTCTGGGTATGAGCATCGACTCATCGAAGACGCAACACCATGACGACGAGGGCCAGCTTCACAAGAACACTAATAATAACAGCAACGGGAACTATGTAGGTGGCAGCCACAAACCAGAGGCTAACTCTAGGTGAGAGAGAATCATGAGGAAGTAACGACAAAGATGAGATGAGGTGTTCTTCTTATCTAACCACAACACCCATCATCAAACCAGTGTGTGTTCTTTTTTAGCAAAAAGCTGTTGTTTTAGTTCTTCTCACAACTCACCGGGGCCCTGTAGAGCTGCCCCCAAATCGCAGCCATATGTATTATTTATGGCTCGTTGCCGAGAAGAAATGAGTTTGTGTTTTGTGTTTGTGTGGTGTGTGTTTTGTAAACCGATTGATGTAGCTATTGTAACAAACCTAGCGCTTAGAATTTTTATGTTTGCTAACATTTGATGAGGGAATGTAACCGGCCAATTCGGTGGCCTGATCGGTTTTATGATGAAATGCGTAACAAATAGCATTTATATTTTC

>LOC_Os07g10890-HR5
TTCGTCGCACCGCCCCGGTAGCCTCACCGCCGGCGAACGCGCAGCGCGCGACCACCGTTGCTTGGAGCTAGCTCGCGGGGATCTGCAGATCTCGCCCATGGCGTCCTCGTCGGACGAGCAGCCGAAGCCGCCGGAGCCGCCCGCGGCGGCGGCGGTGGCGGGGACGGCCGTGGCCACCGCCGCCGCGGCGGTGCCGACGCACGCCGAGTGGGCGGCTTCGCTGCAGGCGTACTACGCCGCCGCGGGGCACCCCTACGCGTGGCCCGCGCAGGTAGGATTCCGCGGAATTCCGGGTTGGGGTGGGGGGGGGGGGAAGGTTTGGTGGTTGGTTTTCGGGTTCTGACTAGGGTTTGGTTTTGCTTCTCTCGGATGCAGCATCTGATGGCGGCGGCGGCTGCGGGGGCGCCGTACGGCGCGCCGGTGCCGTTCCCGATGTACCACCCGGGCGCCGCCGCGGCGTACTACGCGCACGCGTCCATGGCCGCGGTGAGACCCTCTCGCCTCTGCTCGTTTTGATTGCCAATTGGGCTTGGATTTGGGTCTGAAATCGTTGCTCCTGCGTAGGGTGTTCCTTACCCGACAGCTGAAGCCATGGCGGCGGCGGCGGCGGCGGCGGCGGGGGCGGTGCCGGAAGGGAAGGGGAAGGGGAAGGGCGCCGCCGCGTCGCCTGAGAAGGGAAGCTCCGCGGCGCCCTCTGGGGATGATGCATCCCGGAGGTACAGTTTCGTGTCCCTGCACTTCATCGAGTGTATTTTTGGTCTCCTTTTTTTCTCTTTTATGTTTGAATTTAAGTTTTGAGTTTTGTTGCGTGCGCAGTGGTGACAGTGGCAGCGAGGAGTCGTCTGATACTAGAGATGATGACACTGACCACAAGGTACCAAAGCAACCTGGTTTGACGCGAAGGGCCGTTTAAAATTTGGCTTTGCTTTACTGTAATAACTATGCTGATGGCCTTGTGTGGTTGAAATTTGATTTCTTCAGGATTCGTCTGCACCTAAGAAAAGGAAATCTGGTAATACATCGGCAGAAGGTGGGTTGTTGGAATGCTTAACTATGTGTTTTTTTGGACTGAGTTGTTTTTATTTTTGAGGGGAATGTGTGGATGATTAGAGACTGGTGTTTGCCAGGTGAGCCGTCTCAAGCTACGCTTGTGCCCTATGCTGCTGTCGAGTCACCGTATCCGTTGAAGGGGAGGTCTGCGTCGAAGCTTCCAGTTTCTGCACCAGGGCGGGCGGCACTTCCTAATGCCACACCTAATTTGAACATAGGGATAGATCTTTGGAGTACTCCCCCAGCCTTAGCTGTGCCCGCAGGGCAGGGGGAAGCAAGTCCTGGGTTGGCACTTGCTCGACGTGATGGTGTTGCTCACCTGGTATGTATGGCGTCATGAGAGAGATTTTTTACAGTGTGTCTTAGCCTATGTGGAATGTCTCATGAATGACTGATGACATGAGCTTTTGTCTTCTTACACATAATTATCATATTTATGGCTATATCGTTATTCGTCTAAATCCACCTTTTGGTATATTCTTACCTTTTCAGGATGAGCGTGAATTGAAGAGGGAGAGGCGCAAACAATCTAACAGAGAGTCTGCCAGGAGATCAAGGTTGCGCAAGCAGGTATTTCTGGAACATTACATTCTTATTTCCTGCGAAATGTCACATTGAGAAATAAACCATGCCTGGTTTTAATTTGGTGATTCTGCTCGCATTATTGTAGTACTAGTGAACCTGGTAAGATCTGCTTTGATGACCCTACAAAACAAGACAAGTGGACAACACAAATCATATGGCAGTTATGAGCCAATTTAGGCAGAAATTGATGTGCACATGTTACTTTCCTATTGGTATCACATCGGTTACTAAACGATATTTCAAATGAAGCATCTTTGGTTAGTTGATGTTAACATAGTTAAAACAAAACTAACTTAGTAATGCGGTACCTAGCTGGAGTTGTTTGTTTGAAGCGATGCTACTAAAGTCCATCGGTTTTATCAAAGACCCTACCATGTTTGTTTTTATTGGTTTTGCAAATTACACATCACCATACGTAGAGCAACATACTGAAGTATGATAAACTGATACTAGAAACAATAACTGCTGTTTCATTTTTCTCATTTATACGTGAGTCAGTAGTATTGATTTCAGTAACATTTAGAATTTGCCACATGACTCCTCACATGATACGGACATATGGCTTATTAGGTTTTGTATCGTTTCATTATGCTCAGTATTTTCTAGAACCAGTTTCGACGTACTGCCTTCTGAATTCAGTAAGCTGCATGACGCAAAAGAAAAAAAAACATTTGGTTCAACATTCACTTAAAAGAATGCATAAAAAGTCGCAAGGAAGATCAGAAAGACATGGGATATATTCATTGTTTAAGATCACTGTCAAAGAAGAGATCTAATACATCTAATTTCAGTAGGTTGGATACCTCTATGGGTCTGGCAGTAGATGGCAGACCTGGAAAGAAACACTTATTCTGCTTGGTGCTGCCATATTTCTGGCAGGAGGAATAGAGTGCATGCTAGATGCCGGGAGAGGCATTTGGTATGATGTCAGCACTTCACCAGATGTTGGCTTGTCTGCACACGGGCAATATGCACAACAAGCCATGCTCCAAGAAACTGACAAACAGCATGCTCCCAGGCCTTAACGGATCTTGTACTTAAAAGTCTTAGGTCCCAAATAAAAATGCAACATCTATAACATATGATTGGTACTTTCCTTTTCCAATATGGTCCGTTAGGACTTAGGAGCTGATGTGAAATAACTGACACAAACCCTTTTACCAAACTGAGCATGCAAACACCAAGTAATAGTATTGGAACCGGAGAATAATGGACCTCTAGTACAGAAAACTGTTTGCTATAGAACCAAATTTTCCTTGCCTACAATGAATTTGTTGCCAGTGCTGATGTCCAATTGAAATGGCCACGCTGAAACATATCCTTTATTTCGTAAACATGGCCAGCTGGTGGTTGATGCTTTGCCTCTGGCCATCTTATAAAAATCGAAGGTACCAAATGCCTATCTGTAGTTGTGAGATGGCATTTGTTAGTTTTCTTGTCAAAAATCAAATATCATCAGAACAAAAATTTTTCTTCTGGCAACCACACCAGCTAGTTGACATTTATTTTTTAGCCAACCATGTGAGCATATATCTCAAGTTCCATTAGGCGGCATGAAAAGTTTATTTCGTGGTTTCCTTACTTTCCATTTTTTTTCTGATGGGGTGTGGATCTAACCAACGGATGGCTACCTGAAATGTATAGAAGATGCAAGAAAAAATGTAGATGCTAAAATTACAATGTCTATGACTTGAGTTTACAACATCTGGTTTTGTAAACAAATTGACCTGTCCATCTTGTCAGCTACTTGGCTCTTGAGCTCCCTAGCTTTTTTATTCGGTATTTTCAACAGGAGATTTTAATGTTAGAACATTTGTTTCACGTCTGACACATTTCAATCTACCACTGTTTATCAGCAAGAGTGTGAGGAACTAGCTCGGAAGGTTGCTGAACTGACAACTGAGAACAGTGCCCTTCGGTCAGAGCTTGATCAGCTTAAGAAGGCCTGTGAGGATATGGAAGCAGAGAATACACGACTGATGGTGAGCACATGGCACTCCACCCATACTTTGCCATTAGTTGAGACAGGAAATGCTACTTCTTTCCACATTACCCAATTCTTATGGATAATTTTAAACTTTATGAAGGGTGATAAGGCTCAATACAAGGGACCAACTGTGACAACCACTCTGGGTATGAGCATCGACTCATCGAAGACGCAACACCATGACGACGAGGGCCAGCTTCACAAGAACACTAATAATAACAGCAACGGGAACTATGTAGGTGGCAGCCACAAACCAGAGGCTAACTCTAGGTGAGAGAGAATCATGAGGAAGTGACGACAAAGATGAGATGAGGTGTTCTTCTTATCTAACCACAACACCCATCATCAAACCAGTGTGTGTTCTTTTTTAGCAAAAAGCTGTTGTTTTAGTTCTTCTCACAACTCACCGGGGCCCTGTAGAGCTGCCCCCAAATCGCAGCCATATGTATTATTTATGGCTCGTTGCCGAGAAGAAATGAGTTTGTGTTTTGTGTTTGTGTGGTGTGTGTTTTGTAAACCGATTGATGTAGCTATTGTAACAAACCTAGCGCTTAGAATTTTTATGTTTGCTAACATTTGATGAGGGAATGTAACCGGCCAATTCGGTGGCCTGATCGGTTTTATGATGAAATGCGTAACAAATAGCATTTATATTTTC
