# Supplementary material for: Comprehensive QTL analyses of nitrogen use efficiency in indica rice
Source: Front Plant Sci. 2022 Sep 23;13:992225. doi: 10.3389/fpls.2022.992225 (PMC9539535; doi:10.3389/fpls.2022.992225)
Supplement: SUPPLEMENTARY DATASHEET S2 — List of genes in all QTLs with <500 kb intervals. [file Data_Sheet_2.ZIP › Dataset S2.txt]

qEPN-LN1:
LOC_Os01g09640
LOC_Os01g09650
LOC_Os01g09660
LOC_Os01g09665
LOC_Os01g09670
LOC_Os01g09680
LOC_Os01g09690
LOC_Os01g09700
LOC_Os01g09710
LOC_Os01g09720
LOC_Os01g09730
LOC_Os01g09740
LOC_Os01g09750
LOC_Os01g09760
LOC_Os01g09770
LOC_Os01g09790
LOC_Os01g09800
LOC_Os01g09810
LOC_Os01g09830
LOC_Os01g09850
LOC_Os01g09860
LOC_Os01g09870
LOC_Os01g09880
LOC_Os01g09890
LOC_Os01g09900
LOC_Os01g09930
LOC_Os01g09940
LOC_Os01g09950
LOC_Os01g09960
LOC_Os01g09970
LOC_Os01g09980
LOC_Os01g09990
LOC_Os01g10000
LOC_Os01g10010
LOC_Os01g10020
qEPN-LN3:
LOC_Os02g48790
LOC_Os02g48800
LOC_Os02g48810
LOC_Os02g48820
LOC_Os02g48830
LOC_Os02g48840
LOC_Os02g48850
LOC_Os02g48860
LOC_Os02g48870
LOC_Os02g48880
LOC_Os02g48900
LOC_Os02g48910
LOC_Os02g48920
LOC_Os02g48930
LOC_Os02g48940
LOC_Os02g48950
LOC_Os02g48964
LOC_Os02g48980
LOC_Os02g48990
LOC_Os02g49010
LOC_Os02g49020
LOC_Os02g49030
LOC_Os02g49040
LOC_Os02g49050
LOC_Os02g49060
LOC_Os02g49070
LOC_Os02g49080
LOC_Os02g49090
LOC_Os02g49100
LOC_Os02g49110
LOC_Os02g49120
LOC_Os02g49130
LOC_Os02g49140
LOC_Os02g49150
LOC_Os02g49160
LOC_Os02g49170
LOC_Os02g49180
LOC_Os02g49190
LOC_Os02g49200
LOC_Os02g49210
LOC_Os02g49220
LOC_Os02g49230
LOC_Os02g49240
LOC_Os02g49250
LOC_Os02g49260
LOC_Os02g49270
LOC_Os02g49280
LOC_Os02g49290
LOC_Os02g49300
LOC_Os02g49310
LOC_Os02g49320
LOC_Os02g49326
LOC_Os02g49332
LOC_Os02g49340
LOC_Os02g49350
LOC_Os02g49360
LOC_Os02g49370
LOC_Os02g49380
LOC_Os02g49390
LOC_Os02g49400
LOC_Os02g49410
LOC_Os02g49420
LOC_Os02g49430
LOC_Os02g49440
LOC_Os02g49450
LOC_Os02g49460
LOC_Os02g49470
LOC_Os02g49480
LOC_Os02g49490
LOC_Os02g49500
LOC_Os02g49510
LOC_Os02g49520
LOC_Os02g49530
LOC_Os02g49540
LOC_Os02g49550
LOC_Os02g49555
LOC_Os02g49560
LOC_Os02g49570
LOC_Os02g49580
LOC_Os02g49590
LOC_Os02g49600
LOC_Os02g49610
LOC_Os02g49620
LOC_Os02g49630
qEPN-LN4:
LOC_Os03g49890
LOC_Os03g49900
LOC_Os03g49910
LOC_Os03g49920
LOC_Os03g49930
LOC_Os03g49940
LOC_Os03g49960
LOC_Os03g49970
LOC_Os03g49980
LOC_Os03g49990
LOC_Os03g50010
LOC_Os03g50020
LOC_Os03g50030
LOC_Os03g50040
LOC_Os03g50050
LOC_Os03g50070
LOC_Os03g50080
LOC_Os03g50090
qEPN-LN5:
LOC_Os04g52280
LOC_Os04g52290
LOC_Os04g52300
LOC_Os04g52310
LOC_Os04g52320
LOC_Os04g52330
LOC_Os04g52340
LOC_Os04g52361
LOC_Os04g52370
LOC_Os04g52380
LOC_Os04g52390
qGNPP-LN1:
LOC_Os01g12170
LOC_Os01g12180
LOC_Os01g12190
LOC_Os01g12200
LOC_Os01g12210
LOC_Os01g12220
LOC_Os01g12230
qGNPP-LN2:
LOC_Os02g45120
LOC_Os02g45130
LOC_Os02g45140
LOC_Os02g45150
LOC_Os02g45160
qGNPP-LN3:
LOC_Os03g51990
LOC_Os03g52000
LOC_Os03g52010
LOC_Os03g52020
LOC_Os03g52030
LOC_Os03g52040
LOC_Os03g52070
LOC_Os03g52080
LOC_Os03g52090
qGNPP-LN4:
LOC_Os04g52479
LOC_Os04g52500
LOC_Os04g52504
LOC_Os04g52510
LOC_Os04g52520
LOC_Os04g52530
qGNPP-LN7:
LOC_Os12g01600
LOC_Os12g01610
LOC_Os12g01620
LOC_Os12g01630
LOC_Os12g01640
LOC_Os12g01650
LOC_Os12g01660
LOC_Os12g01680
LOC_Os12g01690
LOC_Os12g01700
LOC_Os12g01710
LOC_Os12g01730
LOC_Os12g01740
LOC_Os12g01744
LOC_Os12g01750
LOC_Os12g01760
LOC_Os12g01770
LOC_Os12g01780
LOC_Os12g01790
qTGW-LN1:
LOC_Os01g11946
LOC_Os01g11952
LOC_Os01g11960
LOC_Os01g11970
LOC_Os01g11980
LOC_Os01g11990
LOC_Os01g12000
LOC_Os01g12010
LOC_Os01g12020
LOC_Os01g12030
LOC_Os01g12040
LOC_Os01g12060
LOC_Os01g12070
LOC_Os01g12080
LOC_Os01g12090
LOC_Os01g12100
LOC_Os01g12110
LOC_Os01g12120
LOC_Os01g12130
LOC_Os01g12140
LOC_Os01g12150
LOC_Os01g12160
qTGW-LN2:
LOC_Os01g55110
LOC_Os01g55120
LOC_Os01g55130
LOC_Os01g55140
LOC_Os01g55150
LOC_Os01g55160
qTGW-LN4:
LOC_Os03g01710
LOC_Os03g01720
LOC_Os03g01730
LOC_Os03g01740
LOC_Os03g01750
LOC_Os03g01760
LOC_Os03g01770
LOC_Os03g01780
LOC_Os03g01790
qTGW-LN5:
LOC_Os05g08740
LOC_Os05g08750
LOC_Os05g08760
LOC_Os05g08770
LOC_Os05g08780
LOC_Os05g08790
LOC_Os05g08800
LOC_Os05g08810
LOC_Os05g08820
LOC_Os05g08830
LOC_Os05g08840
LOC_Os05g08850
LOC_Os05g08854
LOC_Os05g08860
LOC_Os05g08870
LOC_Os05g08880
LOC_Os05g08890
LOC_Os05g08900
LOC_Os05g08910
LOC_Os05g08920
LOC_Os05g08930
LOC_Os05g08940
LOC_Os05g08950
qTGW-LN6:
LOC_Os10g42690
LOC_Os10g42700
LOC_Os10g42710
LOC_Os10g42720
LOC_Os10g42724
LOC_Os10g42730
LOC_Os10g42750
LOC_Os10g42754
LOC_Os10g42760
qSSP-LN1:
LOC_Os09g16780
LOC_Os09g16790
LOC_Os09g16800
LOC_Os09g16810
LOC_Os09g16820
LOC_Os09g16830
LOC_Os09g16840
LOC_Os09g16850
LOC_Os09g16860
LOC_Os09g16870
LOC_Os09g16880
LOC_Os09g16890
LOC_Os09g16910
LOC_Os09g16920
qPH-LN1:
LOC_Os01g60720
LOC_Os01g60730
qPH-LN2:
LOC_Os05g41160
LOC_Os05g41166
LOC_Os05g41172
LOC_Os05g41180
LOC_Os05g41190
qPH-LN3:
LOC_Os06g02590
LOC_Os06g02600
LOC_Os06g02610
LOC_Os06g02620
LOC_Os06g02630
LOC_Os06g02640
LOC_Os06g02650
LOC_Os06g02660
LOC_Os06g02670
LOC_Os06g02680
LOC_Os06g02690
LOC_Os06g02700
LOC_Os06g02710
LOC_Os06g02720
LOC_Os06g02730
LOC_Os06g02740
LOC_Os06g02750
LOC_Os06g02760
qPH-LN4:
LOC_Os06g20030
LOC_Os06g20040
LOC_Os06g20050
LOC_Os06g20060
LOC_Os06g20070
LOC_Os06g20080
LOC_Os06g20090
LOC_Os06g20100
LOC_Os06g20110
LOC_Os06g20120
LOC_Os06g20130
LOC_Os06g20140
LOC_Os06g20150
LOC_Os06g20160
LOC_Os06g20170
LOC_Os06g20180
LOC_Os06g20190
LOC_Os06g20200
LOC_Os06g20210
LOC_Os06g20230
LOC_Os06g20240
LOC_Os06g20250
LOC_Os06g20260
LOC_Os06g20270
qPH-LN5:
LOC_Os07g12400
LOC_Os07g12410
LOC_Os07g12420
LOC_Os07g12430
LOC_Os07g12440
LOC_Os07g12450
LOC_Os07g12460
LOC_Os07g12470
LOC_Os07g12480
LOC_Os07g12490
LOC_Os07g12500
LOC_Os07g12510
LOC_Os07g12520
qPH-LN6:
LOC_Os08g06550
LOC_Os08g06560
LOC_Os08g06570
LOC_Os08g06580
LOC_Os08g06590
LOC_Os08g06600
LOC_Os08g06610
LOC_Os08g06620
LOC_Os08g06630
LOC_Os08g06640
LOC_Os08g06659
LOC_Os08g06680
LOC_Os08g06690
LOC_Os08g06700
LOC_Os08g06710
LOC_Os08g06720
LOC_Os08g06730
LOC_Os08g06740
LOC_Os08g06760
LOC_Os08g06770
LOC_Os08g06780
LOC_Os08g06790
LOC_Os08g06800
LOC_Os08g06810
LOC_Os08g06820
LOC_Os08g06830
LOC_Os08g06840
LOC_Os08g06850
LOC_Os08g06860
LOC_Os08g06870
LOC_Os08g06880
LOC_Os08g06885
LOC_Os08g06890
LOC_Os08g06900
LOC_Os08g06910
LOC_Os08g06920
LOC_Os08g06930
LOC_Os08g06940
LOC_Os08g06960
LOC_Os08g06970
LOC_Os08g06980
LOC_Os08g07000
LOC_Os08g07010
LOC_Os08g07020
LOC_Os08g07030
LOC_Os08g07040
LOC_Os08g07050
LOC_Os08g07060
LOC_Os08g07070
LOC_Os08g07080
LOC_Os08g07090
LOC_Os08g07100
LOC_Os08g07120
LOC_Os08g07130
LOC_Os08g07140
LOC_Os08g07160
LOC_Os08g07170
LOC_Os08g07180
LOC_Os08g07200
LOC_Os08g07210
LOC_Os08g07220
LOC_Os08g07230
LOC_Os08g07240
qPH-LN7:
LOC_Os08g43250
LOC_Os08g43260
LOC_Os08g43270
LOC_Os08g43280
LOC_Os08g43290
LOC_Os08g43300
LOC_Os08g43310
LOC_Os08g43320
LOC_Os08g43334
LOC_Os08g43350
LOC_Os08g43360
LOC_Os08g43370
LOC_Os08g43380
LOC_Os08g43390
LOC_Os08g43400
LOC_Os08g43410
LOC_Os08g43420
LOC_Os08g43430
LOC_Os08g43440
LOC_Os08g43450
LOC_Os08g43460
LOC_Os08g43470
LOC_Os08g43480
LOC_Os08g43490
LOC_Os08g43500
LOC_Os08g43510
LOC_Os08g43520
LOC_Os08g43530
LOC_Os08g43540
LOC_Os08g43550
LOC_Os08g43560
LOC_Os08g43570
LOC_Os08g43580
LOC_Os08g43590
LOC_Os08g43600
LOC_Os08g43620
LOC_Os08g43630
LOC_Os08g43640
LOC_Os08g43654
qPH-LN8:
LOC_Os10g32170
LOC_Os10g32190
LOC_Os10g32199
LOC_Os10g32210
LOC_Os10g32240
LOC_Os10g32250
LOC_Os10g32260
LOC_Os10g32270
LOC_Os10g32280
LOC_Os10g32290
LOC_Os10g32300
LOC_Os10g32348
LOC_Os10g32372
LOC_Os10g32400
LOC_Os10g32405
LOC_Os10g32410
LOC_Os10g32420
LOC_Os10g32444
LOC_Os10g32470
LOC_Os10g32500
LOC_Os10g32509
LOC_Os10g32520
LOC_Os10g32540
LOC_Os10g32550
LOC_Os10g32560
LOC_Os10g32570
LOC_Os10g32580
LOC_Os10g32590
LOC_Os10g32600
LOC_Os10g32620
LOC_Os10g32630
LOC_Os10g32640
LOC_Os10g32649
LOC_Os10g32658
LOC_Os10g32670
LOC_Os10g32680
LOC_Os10g32690
LOC_Os10g32700
LOC_Os10g32710
qPL-LN1:
LOC_Os01g57020
LOC_Os01g57030
LOC_Os01g57040
LOC_Os01g57050
LOC_Os01g57066
LOC_Os01g57073
LOC_Os01g57082
qPL-LN2:
LOC_Os02g27200
LOC_Os02g27210
LOC_Os02g27220
LOC_Os02g27230
LOC_Os02g27240
LOC_Os02g27250
LOC_Os02g27260
LOC_Os02g27270
qPL-LN3:
LOC_Os02g39000
LOC_Os02g39010
LOC_Os02g39020
LOC_Os02g39030
LOC_Os02g39040
LOC_Os02g39050
LOC_Os02g39060
LOC_Os02g39064
LOC_Os02g39070
LOC_Os02g39080
LOC_Os02g39090
LOC_Os02g39100
LOC_Os02g39110
LOC_Os02g39120
LOC_Os02g39130
LOC_Os02g39140
LOC_Os02g39150
LOC_Os02g39155
LOC_Os02g39160
LOC_Os02g39170
LOC_Os02g39180
LOC_Os02g39190
LOC_Os02g39200
LOC_Os02g39210
LOC_Os02g39220
LOC_Os02g39230
qPL-LN4:
LOC_Os03g55720
LOC_Os03g55730
LOC_Os03g55734
LOC_Os03g55740
LOC_Os03g55750
LOC_Os03g55760
qPL-LN5:
LOC_Os04g43519
LOC_Os04g43550
LOC_Os04g43560
LOC_Os04g43570
LOC_Os04g43580
LOC_Os04g43590
LOC_Os04g43600
LOC_Os04g43610
LOC_Os04g43630
LOC_Os04g43640
LOC_Os04g43650
LOC_Os04g43660
LOC_Os04g43670
LOC_Os04g43680
LOC_Os04g43690
LOC_Os04g43700
LOC_Os04g43710
LOC_Os04g43720
LOC_Os04g43730
LOC_Os04g43740
LOC_Os04g43750
LOC_Os04g43760
LOC_Os04g43770
LOC_Os04g43780
LOC_Os04g43790
LOC_Os04g43800
LOC_Os04g43810
LOC_Os04g43820
LOC_Os04g43824
LOC_Os04g43840
LOC_Os04g43850
LOC_Os04g43860
LOC_Os04g43870
LOC_Os04g43880
LOC_Os04g43890
LOC_Os04g43900
LOC_Os04g43910
LOC_Os04g43916
LOC_Os04g43922
LOC_Os04g43930
LOC_Os04g43940
LOC_Os04g43950
LOC_Os04g43960
LOC_Os04g43970
LOC_Os04g43980
LOC_Os04g43990
LOC_Os04g44000
LOC_Os04g44010
LOC_Os04g44020
LOC_Os04g44030
LOC_Os04g44050
LOC_Os04g44060
LOC_Os04g44070
LOC_Os04g44080
LOC_Os04g44090
LOC_Os04g44100
LOC_Os04g44110
LOC_Os04g44120
LOC_Os04g44130
LOC_Os04g44140
LOC_Os04g44150
LOC_Os04g44160
LOC_Os04g44170
LOC_Os04g44180
LOC_Os04g44190
LOC_Os04g44200
LOC_Os04g44210
qEPN-HN1:
LOC_Os01g05010
LOC_Os01g05020
LOC_Os01g05030
LOC_Os01g05040
qEPN-HN2:
LOC_Os02g44750
LOC_Os02g44760
LOC_Os02g44770
LOC_Os02g44780
LOC_Os02g44800
LOC_Os02g44810
LOC_Os02g44820
LOC_Os02g44830
LOC_Os02g44840
LOC_Os02g44850
LOC_Os02g44860
LOC_Os02g44870
LOC_Os02g44880
qEPN-HN3:
LOC_Os03g49890
LOC_Os03g49900
LOC_Os03g49910
LOC_Os03g49920
LOC_Os03g49930
LOC_Os03g49940
LOC_Os03g49960
LOC_Os03g49970
LOC_Os03g49980
LOC_Os03g49990
LOC_Os03g50010
LOC_Os03g50020
LOC_Os03g50030
LOC_Os03g50040
LOC_Os03g50050
LOC_Os03g50070
LOC_Os03g50080
LOC_Os03g50090
qEPN-HN4:
LOC_Os07g10570
LOC_Os07g10580
LOC_Os07g10590
LOC_Os07g10600
LOC_Os07g10610
LOC_Os07g10620
LOC_Os07g10630
LOC_Os07g10640
LOC_Os07g10650
LOC_Os07g10660
LOC_Os07g10670
LOC_Os07g10680
LOC_Os07g10690
LOC_Os07g10700
LOC_Os07g10710
LOC_Os07g10720
LOC_Os07g10730
LOC_Os07g10740
LOC_Os07g10750
LOC_Os07g10760
LOC_Os07g10770
LOC_Os07g10780
LOC_Os07g10790
LOC_Os07g10800
LOC_Os07g10810
LOC_Os07g10820
LOC_Os07g10830
LOC_Os07g10840
LOC_Os07g10850
LOC_Os07g10860
LOC_Os07g10870
LOC_Os07g10880
LOC_Os07g10890
LOC_Os07g10900
LOC_Os07g10910
LOC_Os07g10920
qGNPP-HN1:
LOC_Os03g53240
LOC_Os03g53250
LOC_Os03g53260
qGNPP-HN2:
LOC_Os07g10495
LOC_Os07g10500
LOC_Os07g10510
LOC_Os07g10520
LOC_Os07g10530
LOC_Os07g10535
LOC_Os07g10540
LOC_Os07g10550
LOC_Os07g10560
LOC_Os07g10570
LOC_Os07g10580
LOC_Os07g10590
LOC_Os07g10600
LOC_Os07g10610
LOC_Os07g10620
LOC_Os07g10630
LOC_Os07g10640
LOC_Os07g10650
LOC_Os07g10660
LOC_Os07g10670
LOC_Os07g10680
LOC_Os07g10690
LOC_Os07g10700
LOC_Os07g10710
LOC_Os07g10720
LOC_Os07g10730
LOC_Os07g10740
qTGW-HN1:
LOC_Os01g55094
LOC_Os01g55100
qTGW-HN3:
LOC_Os03g06740
LOC_Os03g06750
LOC_Os03g06760
qTGW-HN4:
LOC_Os04g54410
LOC_Os04g54420
LOC_Os04g54430
LOC_Os04g54440
LOC_Os04g54450
LOC_Os04g54460
LOC_Os04g54474
LOC_Os04g54490
LOC_Os04g54500
LOC_Os04g54510
LOC_Os04g54520
LOC_Os04g54530
LOC_Os04g54540
LOC_Os04g54550
LOC_Os04g54560
LOC_Os04g54564
LOC_Os04g54570
LOC_Os04g54580
LOC_Os04g54590
LOC_Os04g54600
LOC_Os04g54610
LOC_Os04g54620
LOC_Os04g54630
LOC_Os04g54640
LOC_Os04g54650
LOC_Os04g54690
LOC_Os04g54700
LOC_Os04g54660
LOC_Os04g54670
LOC_Os04g54680
LOC_Os04g54710
LOC_Os04g54720
LOC_Os04g54730
LOC_Os04g54740
LOC_Os04g54759
LOC_Os04g54780
LOC_Os04g54790
LOC_Os04g54800
LOC_Os04g54810
LOC_Os04g54820
qTGW-HN5:
LOC_Os05g08640
LOC_Os05g08650
LOC_Os05g08660
LOC_Os05g08670
LOC_Os05g08680
LOC_Os05g08694
LOC_Os05g08710
LOC_Os05g08720
LOC_Os05g08730
qTGW-HN6:
LOC_Os06g33460
LOC_Os06g33470
LOC_Os06g33480
LOC_Os06g33490
LOC_Os06g33510
LOC_Os06g33520
LOC_Os06g33530
LOC_Os06g33549
LOC_Os06g33570
LOC_Os06g33580
LOC_Os06g33590
LOC_Os06g33600
LOC_Os06g33610
LOC_Os06g33620
LOC_Os06g33630
LOC_Os06g33640
LOC_Os06g33650
LOC_Os06g33660
LOC_Os06g33680
LOC_Os06g33690
LOC_Os06g33700
LOC_Os06g33710
LOC_Os06g33720
LOC_Os06g33730
LOC_Os06g33759
LOC_Os06g33750
LOC_Os06g33770
LOC_Os06g33780
LOC_Os06g33790
LOC_Os06g33800
LOC_Os06g33810
LOC_Os06g33820
LOC_Os06g33830
LOC_Os06g33840
LOC_Os06g33850
LOC_Os06g33860
LOC_Os06g33870
LOC_Os06g33880
LOC_Os06g33890
LOC_Os06g33900
LOC_Os06g33910
LOC_Os06g33930
qTGW-HN7:
LOC_Os07g10910
LOC_Os07g10920
LOC_Os07g10930
LOC_Os07g10940
LOC_Os07g10950
qPH-HN1:
LOC_Os01g60140
qPH-HN2:
LOC_Os01g60740
LOC_Os01g60750
LOC_Os01g60760
LOC_Os01g60770
LOC_Os01g60780
LOC_Os01g60790
qPH-HN3:
LOC_Os05g41200
LOC_Os05g41210
LOC_Os05g41220
qPH-HN4:
LOC_Os06g02180
LOC_Os06g02190
LOC_Os06g02200
LOC_Os06g02210
qPH-HN5:
LOC_Os07g11010
LOC_Os07g11020
LOC_Os07g11030
LOC_Os07g11040
LOC_Os07g11050
LOC_Os07g11060
LOC_Os07g11070
LOC_Os07g11080
LOC_Os07g11090
LOC_Os07g11100
LOC_Os07g11110
LOC_Os07g11120
LOC_Os07g11130
LOC_Os07g11150
LOC_Os07g11160
LOC_Os07g11170
LOC_Os07g11180
LOC_Os07g11190
LOC_Os07g11200
LOC_Os07g11210
LOC_Os07g11220
LOC_Os07g11230
LOC_Os07g11240
LOC_Os07g11250
LOC_Os07g11260
LOC_Os07g11270
LOC_Os07g11280
LOC_Os07g11290
LOC_Os07g11300
LOC_Os07g11310
LOC_Os07g11320
LOC_Os07g11330
LOC_Os07g11340
LOC_Os07g11350
LOC_Os07g11360
LOC_Os07g11370
LOC_Os07g11380
LOC_Os07g11390
LOC_Os07g11400
LOC_Os07g11410
LOC_Os07g11420
LOC_Os07g11430
LOC_Os07g11440
LOC_Os07g11450
LOC_Os07g11460
LOC_Os07g11480
LOC_Os07g11490
LOC_Os07g11500
LOC_Os07g11510
LOC_Os07g11520
LOC_Os07g11530
LOC_Os07g11540
LOC_Os07g11550
qPH-HN7:
LOC_Os08g07880
LOC_Os08g07890
LOC_Os08g07900
LOC_Os08g07910
LOC_Os08g07920
LOC_Os08g07930
LOC_Os08g07940
LOC_Os08g07950
LOC_Os08g07960
LOC_Os08g07970
LOC_Os08g08000
qPH-HN8:
LOC_Os08g43120
LOC_Os08g43130
LOC_Os08g43140
LOC_Os08g43150
LOC_Os08g43160
LOC_Os08g43170
LOC_Os08g43180
LOC_Os08g43190
LOC_Os08g43200
LOC_Os08g43210
LOC_Os08g43220
LOC_Os08g43230
LOC_Os08g43240
qPL-HN1:
LOC_Os02g26670
LOC_Os02g26680
LOC_Os02g26690
LOC_Os02g26700
LOC_Os02g26710
LOC_Os02g26720
LOC_Os02g26730
LOC_Os02g26740
LOC_Os02g26750
LOC_Os02g26760
LOC_Os02g26770
LOC_Os02g26780
LOC_Os02g26790
LOC_Os02g26794
LOC_Os02g26800
LOC_Os02g26810
LOC_Os02g26814
LOC_Os02g26820
LOC_Os02g26830
LOC_Os02g26840
LOC_Os02g26850
LOC_Os02g26860
LOC_Os02g26870
LOC_Os02g26880
LOC_Os02g26890
LOC_Os02g26900
LOC_Os02g26910
LOC_Os02g26920
LOC_Os02g26930
LOC_Os02g26940
LOC_Os02g26950
LOC_Os02g26960
LOC_Os02g26970
qPL-HN2:
LOC_Os03g48000
LOC_Os03g48010
LOC_Os03g48030
LOC_Os03g48020
LOC_Os03g48040
LOC_Os03g48050
LOC_Os03g48060
LOC_Os03g48070
LOC_Os03g48080
LOC_Os03g48090
LOC_Os03g48104
LOC_Os03g48110
LOC_Os03g48120
LOC_Os03g48140
qGYPP-HN1:
LOC_Os07g13860
LOC_Os07g13870
LOC_Os07g13880
LOC_Os07g13890
LOC_Os07g13900
LOC_Os07g13910
LOC_Os07g13920
LOC_Os07g13930
LOC_Os07g13940
LOC_Os07g13950
LOC_Os07g13960
LOC_Os07g13980
LOC_Os07g13969
LOC_Os07g13990
LOC_Os07g14000
LOC_Os07g14010
LOC_Os07g14020
LOC_Os07g14030
LOC_Os07g14040
LOC_Os07g14050
LOC_Os07g14060
LOC_Os07g14070
qGYPP-HN2:
LOC_Os10g26840
LOC_Os10g26850
LOC_Os10g26859
LOC_Os10g26870
LOC_Os10g26880
LOC_Os10g26890
LOC_Os10g26920
LOC_Os10g26930
LOC_Os10g26940
LOC_Os10g26950
LOC_Os10g26960
LOC_Os10g26980
LOC_Os10g26990
LOC_Os10g27000
LOC_Os10g27010
LOC_Os10g27020
LOC_Os10g27030
LOC_Os10g27040
LOC_Os10g27050
LOC_Os10g27060
LOC_Os10g27210
LOC_Os10g27080
LOC_Os10g27090
LOC_Os10g27100
LOC_Os10g27110
LOC_Os10g27120
LOC_Os10g27140
LOC_Os10g27150
LOC_Os10g27160
LOC_Os10g27170
LOC_Os10g27174
LOC_Os10g27180
LOC_Os10g27190
LOC_Os10g27200
LOC_Os10g27070
LOC_Os10g27220
LOC_Os10g27230
LOC_Os10g27240
LOC_Os10g27250
LOC_Os10g27260
LOC_Os10g27270
LOC_Os10g27274
LOC_Os10g27280
LOC_Os10g27300
LOC_Os10g27310
LOC_Os10g27320
LOC_Os10g27330
LOC_Os10g27340
LOC_Os10g27350
LOC_Os10g27360
LOC_Os10g27370
LOC_Os10g27380
LOC_Os10g27390
qEPN-ME1:
LOC_Os01g05010
LOC_Os01g05020
LOC_Os01g05030
LOC_Os01g05040
qEPN-ME2:
LOC_Os01g72620
LOC_Os01g72630
LOC_Os01g72650
LOC_Os01g72660
LOC_Os01g72670
LOC_Os01g72680
LOC_Os01g72690
LOC_Os01g72700
LOC_Os01g72710
LOC_Os01g72720
qEPN-ME3:
LOC_Os02g44750
LOC_Os02g44760
LOC_Os02g44770
LOC_Os02g44780
LOC_Os02g44800
LOC_Os02g44810
LOC_Os02g44820
LOC_Os02g44830
LOC_Os02g44840
LOC_Os02g44850
LOC_Os02g44860
LOC_Os02g44870
LOC_Os02g44880
qEPN-ME4:
LOC_Os02g48790
LOC_Os02g48800
LOC_Os02g48810
LOC_Os02g48820
LOC_Os02g48830
LOC_Os02g48840
LOC_Os02g48850
LOC_Os02g48860
LOC_Os02g48870
LOC_Os02g48880
LOC_Os02g48900
LOC_Os02g48910
LOC_Os02g48920
LOC_Os02g48930
LOC_Os02g48940
LOC_Os02g48950
LOC_Os02g48964
LOC_Os02g48980
LOC_Os02g48990
LOC_Os02g49010
LOC_Os02g49020
LOC_Os02g49030
LOC_Os02g49040
LOC_Os02g49050
LOC_Os02g49060
LOC_Os02g49070
LOC_Os02g49080
LOC_Os02g49090
LOC_Os02g49100
LOC_Os02g49110
LOC_Os02g49120
LOC_Os02g49130
LOC_Os02g49140
LOC_Os02g49150
LOC_Os02g49160
LOC_Os02g49170
LOC_Os02g49180
LOC_Os02g49190
LOC_Os02g49200
LOC_Os02g49210
LOC_Os02g49220
LOC_Os02g49230
LOC_Os02g49240
LOC_Os02g49250
LOC_Os02g49260
LOC_Os02g49270
LOC_Os02g49280
LOC_Os02g49290
LOC_Os02g49300
LOC_Os02g49310
LOC_Os02g49320
LOC_Os02g49326
LOC_Os02g49332
LOC_Os02g49340
LOC_Os02g49350
LOC_Os02g49360
LOC_Os02g49370
LOC_Os02g49380
LOC_Os02g49390
LOC_Os02g49400
LOC_Os02g49410
LOC_Os02g49420
LOC_Os02g49430
LOC_Os02g49440
LOC_Os02g49450
LOC_Os02g49460
LOC_Os02g49470
LOC_Os02g49480
LOC_Os02g49490
LOC_Os02g49500
LOC_Os02g49510
LOC_Os02g49520
LOC_Os02g49530
LOC_Os02g49540
LOC_Os02g49550
LOC_Os02g49555
LOC_Os02g49560
LOC_Os02g49570
LOC_Os02g49580
LOC_Os02g49590
LOC_Os02g49600
LOC_Os02g49610
LOC_Os02g49620
LOC_Os02g49630
qEPN-ME5:
LOC_Os03g49890
LOC_Os03g49900
LOC_Os03g49910
LOC_Os03g49920
LOC_Os03g49930
LOC_Os03g49940
LOC_Os03g49960
LOC_Os03g49970
LOC_Os03g49980
LOC_Os03g49990
LOC_Os03g50010
LOC_Os03g50020
LOC_Os03g50030
LOC_Os03g50040
LOC_Os03g50050
LOC_Os03g50070
LOC_Os03g50080
LOC_Os03g50090
qEPN-ME6:
LOC_Os04g52280
LOC_Os04g52290
LOC_Os04g52300
LOC_Os04g52310
LOC_Os04g52320
LOC_Os04g52330
LOC_Os04g52340
LOC_Os04g52361
LOC_Os04g52370
LOC_Os04g52380
LOC_Os04g52390
qEPN-ME7:
LOC_Os07g10570
LOC_Os07g10580
LOC_Os07g10590
LOC_Os07g10600
LOC_Os07g10610
LOC_Os07g10620
LOC_Os07g10630
LOC_Os07g10640
LOC_Os07g10650
LOC_Os07g10660
LOC_Os07g10670
LOC_Os07g10680
LOC_Os07g10690
LOC_Os07g10700
LOC_Os07g10710
LOC_Os07g10720
LOC_Os07g10730
LOC_Os07g10740
LOC_Os07g10750
LOC_Os07g10760
LOC_Os07g10770
LOC_Os07g10780
LOC_Os07g10790
LOC_Os07g10800
LOC_Os07g10810
LOC_Os07g10820
LOC_Os07g10830
LOC_Os07g10840
LOC_Os07g10850
LOC_Os07g10860
LOC_Os07g10870
LOC_Os07g10880
LOC_Os07g10890
LOC_Os07g10900
LOC_Os07g10910
LOC_Os07g10920
qGNPP-ME1:
LOC_Os01g12170
LOC_Os01g12180
LOC_Os01g12190
LOC_Os01g12200
LOC_Os01g12210
LOC_Os01g12220
LOC_Os01g12230
qGNPP-ME2:
LOC_Os02g45170
LOC_Os02g45180
qGNPP-ME3:
LOC_Os03g51990
LOC_Os03g52000
LOC_Os03g52010
LOC_Os03g52020
LOC_Os03g52030
LOC_Os03g52040
LOC_Os03g52070
LOC_Os03g52080
LOC_Os03g52090
qGNPP-ME4:
LOC_Os03g53240
LOC_Os03g53250
LOC_Os03g53260
qGNPP-ME5:
LOC_Os04g52479
LOC_Os04g52500
LOC_Os04g52504
LOC_Os04g52510
LOC_Os04g52520
LOC_Os04g52530
qGNPP-ME6:
LOC_Os07g10495
LOC_Os07g10500
LOC_Os07g10510
LOC_Os07g10520
LOC_Os07g10530
LOC_Os07g10535
LOC_Os07g10540
LOC_Os07g10550
LOC_Os07g10560
LOC_Os07g10570
LOC_Os07g10580
LOC_Os07g10590
LOC_Os07g10600
LOC_Os07g10610
LOC_Os07g10620
LOC_Os07g10630
LOC_Os07g10640
LOC_Os07g10650
LOC_Os07g10660
LOC_Os07g10670
LOC_Os07g10680
LOC_Os07g10690
LOC_Os07g10700
LOC_Os07g10710
LOC_Os07g10720
LOC_Os07g10730
LOC_Os07g10740
qTGW-ME1:
LOC_Os01g11946
LOC_Os01g11952
LOC_Os01g11960
LOC_Os01g11970
LOC_Os01g11980
LOC_Os01g11990
LOC_Os01g12000
LOC_Os01g12010
LOC_Os01g12020
LOC_Os01g12030
LOC_Os01g12040
LOC_Os01g12060
LOC_Os01g12070
LOC_Os01g12080
LOC_Os01g12090
LOC_Os01g12100
LOC_Os01g12110
LOC_Os01g12120
LOC_Os01g12130
LOC_Os01g12140
LOC_Os01g12150
LOC_Os01g12160
qTGW-ME2:
LOC_Os01g55094
LOC_Os01g55100
qTGW-ME4:
LOC_Os02g27200
LOC_Os02g27210
LOC_Os02g27220
LOC_Os02g27230
LOC_Os02g27240
LOC_Os02g27250
LOC_Os02g27260
LOC_Os02g27270
qTGW-ME5:
LOC_Os03g01710
LOC_Os03g01720
LOC_Os03g01730
LOC_Os03g01740
LOC_Os03g01750
LOC_Os03g01760
LOC_Os03g01770
LOC_Os03g01780
LOC_Os03g01790
qTGW-ME6:
LOC_Os03g06740
LOC_Os03g06750
LOC_Os03g06760
qTGW-ME7:
LOC_Os04g52760
LOC_Os04g52770
LOC_Os04g52780
LOC_Os04g52790
LOC_Os04g52800
LOC_Os04g52810
LOC_Os04g52820
qTGW-ME8:
LOC_Os05g08740
LOC_Os05g08750
LOC_Os05g08760
LOC_Os05g08770
LOC_Os05g08780
LOC_Os05g08790
LOC_Os05g08800
LOC_Os05g08810
LOC_Os05g08820
LOC_Os05g08830
LOC_Os05g08840
LOC_Os05g08850
LOC_Os05g08854
LOC_Os05g08860
LOC_Os05g08870
LOC_Os05g08880
LOC_Os05g08890
LOC_Os05g08900
LOC_Os05g08910
LOC_Os05g08920
LOC_Os05g08930
LOC_Os05g08940
LOC_Os05g08950
qTGW-ME9:
LOC_Os05g45240
LOC_Os05g45250
LOC_Os05g45260
LOC_Os05g45270
LOC_Os05g45280
LOC_Os05g45290
LOC_Os05g45300
LOC_Os05g45310
LOC_Os05g45320
LOC_Os05g45330
LOC_Os05g45340
LOC_Os05g45350
LOC_Os05g45360
LOC_Os05g45370
LOC_Os05g45380
LOC_Os05g45390
LOC_Os05g45400
LOC_Os05g45410
LOC_Os05g45420
LOC_Os05g45430
LOC_Os05g45440
LOC_Os05g45450
LOC_Os05g45460
LOC_Os05g45470
LOC_Os05g45480
LOC_Os05g45490
LOC_Os05g45500
LOC_Os05g45510
LOC_Os05g45520
LOC_Os05g45530
LOC_Os05g45540
LOC_Os05g45550
LOC_Os05g45560
LOC_Os05g45570
LOC_Os05g45580
LOC_Os05g45590
LOC_Os05g45600
LOC_Os05g45610
LOC_Os05g45620
LOC_Os05g45630
LOC_Os05g45640
LOC_Os05g45650
LOC_Os05g45660
LOC_Os05g45670
LOC_Os05g45680
LOC_Os05g45690
qTGW-ME10:
LOC_Os06g05180
qTGW-ME11:
LOC_Os06g29340
LOC_Os06g29350
LOC_Os06g29360
LOC_Os06g29370
LOC_Os06g29380
LOC_Os06g29390
LOC_Os06g29400
LOC_Os06g29410
LOC_Os06g29420
LOC_Os06g29430
LOC_Os06g29440
LOC_Os06g29450
LOC_Os06g29460
LOC_Os06g29470
LOC_Os06g29480
LOC_Os06g29490
LOC_Os06g29520
LOC_Os06g29530
LOC_Os06g29540
LOC_Os06g29550
LOC_Os06g29560
LOC_Os06g29570
LOC_Os06g29580
LOC_Os06g29590
LOC_Os06g29600
qTGW-ME12:
LOC_Os06g33460
LOC_Os06g33470
LOC_Os06g33480
LOC_Os06g33490
LOC_Os06g33510
LOC_Os06g33520
LOC_Os06g33530
LOC_Os06g33549
LOC_Os06g33570
LOC_Os06g33580
LOC_Os06g33590
LOC_Os06g33600
LOC_Os06g33610
LOC_Os06g33620
LOC_Os06g33630
LOC_Os06g33640
LOC_Os06g33650
LOC_Os06g33660
LOC_Os06g33680
LOC_Os06g33690
LOC_Os06g33700
LOC_Os06g33710
LOC_Os06g33720
LOC_Os06g33730
LOC_Os06g33759
LOC_Os06g33750
LOC_Os06g33770
LOC_Os06g33780
LOC_Os06g33790
LOC_Os06g33800
LOC_Os06g33810
LOC_Os06g33820
LOC_Os06g33830
LOC_Os06g33840
LOC_Os06g33850
LOC_Os06g33860
LOC_Os06g33870
LOC_Os06g33880
LOC_Os06g33890
LOC_Os06g33900
LOC_Os06g33910
LOC_Os06g33930
qTGW-ME13:
LOC_Os07g10960
LOC_Os07g10970
LOC_Os07g10990
LOC_Os07g11000
qTGW-ME14:
LOC_Os10g42770
LOC_Os10g42780
LOC_Os10g42790
LOC_Os10g42800
LOC_Os10g42810
LOC_Os10g42820
LOC_Os10g42830
LOC_Os10g42840
LOC_Os10g42850
LOC_Os10g42860
LOC_Os10g42870
LOC_Os10g42880
LOC_Os10g42900
LOC_Os10g42910
LOC_Os10g42920
LOC_Os10g42930
LOC_Os10g42940
LOC_Os10g42950
qSSP-ME1:
LOC_Os01g36660
qSSP-ME2:
LOC_Os09g16780
LOC_Os09g16790
LOC_Os09g16800
LOC_Os09g16810
LOC_Os09g16820
LOC_Os09g16830
LOC_Os09g16840
LOC_Os09g16850
LOC_Os09g16860
LOC_Os09g16870
LOC_Os09g16880
LOC_Os09g16890
LOC_Os09g16910
LOC_Os09g16920
qPH-ME1:
LOC_Os01g60140
qPH-ME2:
LOC_Os01g60740
LOC_Os01g60750
LOC_Os01g60760
LOC_Os01g60770
LOC_Os01g60780
LOC_Os01g60790
qPH-ME3:
LOC_Os03g05340
LOC_Os03g05350
LOC_Os03g05360
LOC_Os03g05370
LOC_Os03g05380
LOC_Os03g05390
LOC_Os03g05400
LOC_Os03g05410
LOC_Os03g05420
LOC_Os03g05430
LOC_Os03g05440
qPH-ME4:
LOC_Os03g55070
LOC_Os03g55080
LOC_Os03g55090
LOC_Os03g55094
LOC_Os03g55100
LOC_Os03g55110
LOC_Os03g55120
LOC_Os03g55130
LOC_Os03g55140
LOC_Os03g55150
LOC_Os03g55164
LOC_Os03g55180
LOC_Os03g55200
LOC_Os03g55210
LOC_Os03g55220
LOC_Os03g55230
LOC_Os03g55240
LOC_Os03g55250
LOC_Os03g55260
LOC_Os03g55270
LOC_Os03g55280
LOC_Os03g55290
LOC_Os03g55300
LOC_Os03g55310
LOC_Os03g55320
LOC_Os03g55330
LOC_Os03g55340
LOC_Os03g55350
LOC_Os03g55360
LOC_Os03g55370
LOC_Os03g55380
LOC_Os03g55389
LOC_Os03g55400
LOC_Os03g55410
LOC_Os03g55420
LOC_Os03g55430
LOC_Os03g55440
LOC_Os03g55450
LOC_Os03g55460
LOC_Os03g55470
LOC_Os03g55480
LOC_Os03g55490
LOC_Os03g55510
qPH-ME5:
LOC_Os05g41160
LOC_Os05g41166
LOC_Os05g41172
LOC_Os05g41180
LOC_Os05g41190
qPH-ME7:
LOC_Os06g02590
LOC_Os06g02600
LOC_Os06g02610
LOC_Os06g02620
LOC_Os06g02630
LOC_Os06g02640
LOC_Os06g02650
LOC_Os06g02660
LOC_Os06g02670
LOC_Os06g02680
LOC_Os06g02690
LOC_Os06g02700
LOC_Os06g02710
LOC_Os06g02720
LOC_Os06g02730
LOC_Os06g02740
LOC_Os06g02750
LOC_Os06g02760
qPH-ME8:
LOC_Os06g06280
LOC_Os06g06290
LOC_Os06g06300
LOC_Os06g06310
LOC_Os06g06320
LOC_Os06g06330
LOC_Os06g06340
LOC_Os06g06350
LOC_Os06g06360
LOC_Os06g06370
LOC_Os06g06380
LOC_Os06g06390
LOC_Os06g06400
LOC_Os06g06410
LOC_Os06g06420
LOC_Os06g06430
LOC_Os06g06440
qPH-ME9:
LOC_Os06g20280
LOC_Os06g20290
LOC_Os06g20300
LOC_Os06g20310
LOC_Os06g20320
LOC_Os06g20330
LOC_Os06g20340
qPH-ME10:
LOC_Os07g12400
LOC_Os07g12410
LOC_Os07g12420
LOC_Os07g12430
LOC_Os07g12440
LOC_Os07g12450
LOC_Os07g12460
LOC_Os07g12470
LOC_Os07g12480
LOC_Os07g12490
LOC_Os07g12500
LOC_Os07g12510
LOC_Os07g12520
qPH-ME13:
LOC_Os08g06550
LOC_Os08g06560
LOC_Os08g06570
LOC_Os08g06580
LOC_Os08g06590
LOC_Os08g06600
LOC_Os08g06610
LOC_Os08g06620
LOC_Os08g06630
LOC_Os08g06640
LOC_Os08g06659
LOC_Os08g06680
LOC_Os08g06690
LOC_Os08g06700
LOC_Os08g06710
LOC_Os08g06720
LOC_Os08g06730
LOC_Os08g06740
LOC_Os08g06760
LOC_Os08g06770
LOC_Os08g06780
LOC_Os08g06790
LOC_Os08g06800
LOC_Os08g06810
LOC_Os08g06820
LOC_Os08g06830
LOC_Os08g06840
LOC_Os08g06850
LOC_Os08g06860
LOC_Os08g06870
LOC_Os08g06880
LOC_Os08g06885
LOC_Os08g06890
LOC_Os08g06900
LOC_Os08g06910
LOC_Os08g06920
LOC_Os08g06930
LOC_Os08g06940
LOC_Os08g06960
LOC_Os08g06970
LOC_Os08g06980
LOC_Os08g07000
LOC_Os08g07010
LOC_Os08g07020
LOC_Os08g07030
LOC_Os08g07040
LOC_Os08g07050
LOC_Os08g07060
LOC_Os08g07070
LOC_Os08g07080
LOC_Os08g07090
LOC_Os08g07100
LOC_Os08g07120
LOC_Os08g07130
LOC_Os08g07140
LOC_Os08g07160
LOC_Os08g07170
LOC_Os08g07180
LOC_Os08g07200
LOC_Os08g07210
LOC_Os08g07220
LOC_Os08g07230
LOC_Os08g07240
qPH-ME14:
LOC_Os08g07880
LOC_Os08g07890
LOC_Os08g07900
LOC_Os08g07910
LOC_Os08g07920
LOC_Os08g07930
LOC_Os08g07940
LOC_Os08g07950
LOC_Os08g07960
LOC_Os08g07970
LOC_Os08g08000
qPH-ME15:
LOC_Os08g43250
LOC_Os08g43260
LOC_Os08g43270
LOC_Os08g43280
LOC_Os08g43290
LOC_Os08g43300
LOC_Os08g43310
LOC_Os08g43320
LOC_Os08g43334
LOC_Os08g43350
LOC_Os08g43360
LOC_Os08g43370
LOC_Os08g43380
LOC_Os08g43390
LOC_Os08g43400
LOC_Os08g43410
LOC_Os08g43420
LOC_Os08g43430
LOC_Os08g43440
LOC_Os08g43450
LOC_Os08g43460
LOC_Os08g43470
LOC_Os08g43480
LOC_Os08g43490
LOC_Os08g43500
LOC_Os08g43510
LOC_Os08g43520
LOC_Os08g43530
LOC_Os08g43540
LOC_Os08g43550
LOC_Os08g43560
LOC_Os08g43570
LOC_Os08g43580
LOC_Os08g43590
LOC_Os08g43600
LOC_Os08g43620
LOC_Os08g43630
LOC_Os08g43640
LOC_Os08g43654
qPH-ME16:
LOC_Os10g32170
LOC_Os10g32190
LOC_Os10g32199
LOC_Os10g32210
LOC_Os10g32240
LOC_Os10g32250
LOC_Os10g32260
LOC_Os10g32270
LOC_Os10g32280
LOC_Os10g32290
LOC_Os10g32300
LOC_Os10g32348
LOC_Os10g32372
LOC_Os10g32400
LOC_Os10g32405
LOC_Os10g32410
LOC_Os10g32420
LOC_Os10g32444
LOC_Os10g32470
LOC_Os10g32500
LOC_Os10g32509
LOC_Os10g32520
LOC_Os10g32540
LOC_Os10g32550
LOC_Os10g32560
LOC_Os10g32570
LOC_Os10g32580
LOC_Os10g32590
LOC_Os10g32600
LOC_Os10g32620
LOC_Os10g32630
LOC_Os10g32640
LOC_Os10g32649
LOC_Os10g32658
LOC_Os10g32670
LOC_Os10g32680
LOC_Os10g32690
LOC_Os10g32700
LOC_Os10g32710
qPL-ME1:
LOC_Os01g59500
LOC_Os01g59510
LOC_Os01g59520
LOC_Os01g59530
LOC_Os01g59540
LOC_Os01g59550
LOC_Os01g59560
qPL-ME2:
LOC_Os02g26984
LOC_Os02g27000
LOC_Os02g27010
LOC_Os02g27020
LOC_Os02g27030
LOC_Os02g27040
LOC_Os02g27050
LOC_Os02g27060
LOC_Os02g27070
LOC_Os02g27080
LOC_Os02g27090
LOC_Os02g27100
LOC_Os02g27110
LOC_Os02g27120
LOC_Os02g27130
LOC_Os02g27140
LOC_Os02g27150
LOC_Os02g27160
LOC_Os02g27170
LOC_Os02g27180
LOC_Os02g27190
LOC_Os02g27200
qPL-ME3:
LOC_Os03g48000
LOC_Os03g48010
LOC_Os03g48030
LOC_Os03g48020
LOC_Os03g48040
LOC_Os03g48050
LOC_Os03g48060
LOC_Os03g48070
LOC_Os03g48080
LOC_Os03g48090
LOC_Os03g48104
LOC_Os03g48110
LOC_Os03g48120
LOC_Os03g48140
qPL-ME4:
LOC_Os03g53250
LOC_Os03g53260
LOC_Os03g53270
LOC_Os03g53280
LOC_Os03g53300
LOC_Os03g53310
LOC_Os03g53320
LOC_Os03g53340
LOC_Os03g53350
LOC_Os03g53360
LOC_Os03g53380
LOC_Os03g53390
LOC_Os03g53400
LOC_Os03g53410
LOC_Os03g53419
LOC_Os03g53430
LOC_Os03g53440
LOC_Os03g53450
LOC_Os03g53470
LOC_Os03g53480
LOC_Os03g53490
LOC_Os03g53500
qPL-ME5:
LOC_Os04g43519
LOC_Os04g43550
LOC_Os04g43560
LOC_Os04g43570
LOC_Os04g43580
LOC_Os04g43590
LOC_Os04g43600
LOC_Os04g43610
LOC_Os04g43630
LOC_Os04g43640
LOC_Os04g43650
LOC_Os04g43660
LOC_Os04g43670
LOC_Os04g43680
LOC_Os04g43690
LOC_Os04g43700
LOC_Os04g43710
LOC_Os04g43720
LOC_Os04g43730
LOC_Os04g43740
LOC_Os04g43750
LOC_Os04g43760
LOC_Os04g43770
LOC_Os04g43780
LOC_Os04g43790
LOC_Os04g43800
LOC_Os04g43810
LOC_Os04g43820
LOC_Os04g43824
LOC_Os04g43840
LOC_Os04g43850
LOC_Os04g43860
LOC_Os04g43870
LOC_Os04g43880
LOC_Os04g43890
LOC_Os04g43900
LOC_Os04g43910
LOC_Os04g43916
LOC_Os04g43922
LOC_Os04g43930
LOC_Os04g43940
LOC_Os04g43950
LOC_Os04g43960
LOC_Os04g43970
LOC_Os04g43980
LOC_Os04g43990
LOC_Os04g44000
LOC_Os04g44010
LOC_Os04g44020
LOC_Os04g44030
LOC_Os04g44050
LOC_Os04g44060
LOC_Os04g44070
LOC_Os04g44080
LOC_Os04g44090
LOC_Os04g44100
LOC_Os04g44110
LOC_Os04g44120
LOC_Os04g44130
LOC_Os04g44140
LOC_Os04g44150
LOC_Os04g44160
LOC_Os04g44170
LOC_Os04g44180
LOC_Os04g44190
LOC_Os04g44200
LOC_Os04g44210
qPL-ME6:
LOC_Os04g55830
LOC_Os04g55840
LOC_Os04g55850
LOC_Os04g55860
LOC_Os04g55870
LOC_Os04g55879
LOC_Os04g55890
LOC_Os04g55899
LOC_Os04g55910
qPL-ME10:
LOC_Os10g42364
LOC_Os10g42390
LOC_Os10g42400
LOC_Os10g42404
LOC_Os10g42410
LOC_Os10g42420
LOC_Os10g42430
LOC_Os10g42439
LOC_Os10g42448
qEPN-RT1:
LOC_Os03g25920
LOC_Os03g25930
LOC_Os03g25940
LOC_Os03g25945
LOC_Os03g25950
LOC_Os03g25960
LOC_Os03g25970
LOC_Os03g25980
LOC_Os03g25984
LOC_Os03g25990
LOC_Os03g26000
qEPN-RT3:
LOC_Os11g40720
LOC_Os11g40730
LOC_Os11g40740
LOC_Os11g40750
LOC_Os11g40760
LOC_Os11g40770
LOC_Os11g40780
LOC_Os11g40790
LOC_Os11g40800
LOC_Os11g40810
LOC_Os11g40820
qTGW-RT1:
LOC_Os10g41030
LOC_Os10g41040
LOC_Os10g41050
LOC_Os10g41060
LOC_Os10g41070
LOC_Os10g41083
LOC_Os10g41090
LOC_Os10g41100
LOC_Os10g41110
LOC_Os10g41120
LOC_Os10g41130
LOC_Os10g41150
LOC_Os10g41160
LOC_Os10g41170
LOC_Os10g41180
LOC_Os10g41190
LOC_Os10g41200
LOC_Os10g41220
LOC_Os10g41224
LOC_Os10g41230
LOC_Os10g41240
LOC_Os10g41250
LOC_Os10g41260
LOC_Os10g41270
LOC_Os10g41280
LOC_Os10g41290
LOC_Os10g41300
LOC_Os10g41310
LOC_Os10g41320
LOC_Os10g41330
LOC_Os10g41340
LOC_Os10g41350
LOC_Os10g41360
LOC_Os10g41370
LOC_Os10g41380
LOC_Os10g41390
LOC_Os10g41400
LOC_Os10g41410
LOC_Os10g41420
LOC_Os10g41430
qPL-RT1:
LOC_Os08g12890
LOC_Os08g12900
LOC_Os08g12910
LOC_Os08g12920
LOC_Os08g12930
LOC_Os08g12940
LOC_Os08g12950
LOC_Os08g12960
LOC_Os08g12970
LOC_Os08g12980
LOC_Os08g12990
LOC_Os08g13000
LOC_Os08g13010
LOC_Os08g13014
LOC_Os08g13020
LOC_Os08g13030
LOC_Os08g13040
LOC_Os08g13050
LOC_Os08g13060
LOC_Os08g13070
LOC_Os08g13080
qGYPP-RT1:
LOC_Os04g01520
LOC_Os04g01530
LOC_Os04g01540
qGYPP-RT2:
LOC_Os04g04770
LOC_Os04g04780
LOC_Os04g04790
LOC_Os04g04800
LOC_Os04g04810
LOC_Os04g04820
LOC_Os04g04830
LOC_Os04g04840
LOC_Os04g04850
LOC_Os04g04860
LOC_Os04g04870
LOC_Os04g04880
LOC_Os04g04890
LOC_Os04g04900
LOC_Os04g04914
LOC_Os04g04930
LOC_Os04g04940
LOC_Os04g04950
LOC_Os04g04970
LOC_Os04g04980
LOC_Os04g04990
LOC_Os04g04999
LOC_Os04g05010
LOC_Os04g05020
LOC_Os04g05030
LOC_Os04g05040
