# Supplementary material for: Comprehensive QTL analyses of nitrogen use efficiency in indica rice
Source: Front Plant Sci. 2022 Sep 23;13:992225. doi: 10.3389/fpls.2022.992225 (PMC9539535; doi:10.3389/fpls.2022.992225)
Supplement: Supplementary file 8 [file Table_1.XLSX]

## Sheet: S1
Supplementary Table S1. Path coefficients between GYPP and yield-related components under two N levels.
Component	Low N	High N	Ratio
EPN	0.801	0.773	0.647
SNPP	0.909	0.911	0.65
TGW	0.398	0.419	0.281
SSP	0.367	0.399	0.333
EPN, effective panicle number; GNPP, grain number per panicle; TGW, thousand-grain weight; SSP, seed-setting percentage.
