# Supplementary material for: Comprehensive QTL analyses of nitrogen use efficiency in indica rice
Source: Front Plant Sci. 2022 Sep 23;13:992225. doi: 10.3389/fpls.2022.992225 (PMC9539535; doi:10.3389/fpls.2022.992225)
Supplement: Supplementary file 9 [file Table_2.XLSX]

## Sheet: S2
Supplementary Table S2. Multi-environment QTLs associated with six agronomic traits of the RIL population.
ID	Traita	Chr.b	Peak (cM)	L-Marker (position)c	R-Marker (position)d	Intervale	LODf	LOD(A)g	LOD(AbyE)h	PVEi	PVE(A)j	PVE(AbyE)k	Addl	AbyE1m	AbyE2n	Noteo
qEPN-ME1	EPN	1	18	1_36 (2.36)	1_37 (2.37)	13.4745	3.7958	2.6571	1.1387	2.829	1.7251	1.1039	0.1664	-0.1331	0.1331	common
qEPN-ME2	EPN	1	231.805	1_321 (42.13)	1_322 (42.2)	65.371	5.0426	4.514	0.5286	3.0442	2.881	0.1633	-0.2149	-0.0512	0.0512	common
qEPN-ME3	EPN	2	158.3	2_232 (27.11)	2_233 (27.19)	72.154	4.7477	3.9387	0.809	3.5034	2.5618	0.9416	0.2026	-0.1228	0.1228	common
qEPN-ME4	EPN	2	170.901	2_265 (29.86)	2_266 (30.33)	474.008	5.0266	3.445	1.5817	2.9395	2.2167	0.7228	0.1885	0.1076	-0.1076	common
qEPN-ME5	EPN	3	169.601	3_239 (28.44)	3_240 (28.57)	124.796	27.8245	27.1869	0.6377	19.8483	19.825	0.0233	0.5635	0.0193	-0.0193	common
qEPN-ME6	EPN	4	145	4_151 (31.07)	4_152 (31.14)	64.139	11.582	8.8378	2.7442	7.2202	5.8362	1.384	0.3095	0.1507	-0.1507	common
qEPN-ME7	EPN	7	56.2997	7_26 (5.73)	7_29 (5.97)	244.352	5.8764	5.7972	0.0792	4.0521	3.7651	0.2871	0.2504	-0.0691	0.0691	common
qGNPP-ME1	GNPP	1	53.9997	1_95 (6.63)	1_96 (6.67)	42.073	5.6349	2.6594	2.9755	6.1463	3.1025	3.0438	-5.3303	-5.2797	5.2797	common
qGNPP-ME2	GNPP	2	159.901	2_237 (27.41)	2_238 (27.42)	9.5275	4.5529	3.4297	1.1232	4.9774	4.0049	0.9724	-6.0617	-2.9869	2.9869	common
qGNPP-ME3	GNPP	3	178.602	3_247 (29.83)	3_248 (29.91)	71.6535	10.3784	3.8256	6.5529	11.8329	4.5598	7.2731	-6.4622	-8.1614	8.1614	common
qGNPP-ME4	GNPP	3	182.802	3_260 (30.54)	3_262 (30.56)	15.458	6.817	5.2388	1.5782	9.1168	6.232	2.8848	-7.5546	5.1399	-5.1399	common
qGNPP-ME5	GNPP	4	145.4	4_153 (31.2)	4_154 (31.24)	41.2595	7.7974	3.2515	4.5459	8.6854	3.8091	4.8762	-5.9983	-6.7867	6.7867	common
qGNPP-ME6	GNPP	7	55.9997	7_25 (5.65)	7_27 (5.83)	175.642	4.0045	2.8013	1.2032	5.2471	3.2705	1.9766	-5.5686	4.3291	-4.3291	common
qGNPP-ME7	GNPP	7	62.4996	7_50 (9.18)	7_51 (16.11)	6934.09	9.4429	5.2992	4.1437	10.6574	6.3497	4.3077	-7.921	-6.5242	6.5242	common
qTGW-ME1	TGW	1	52.8998	1_93 (6.5)	1_94 (6.63)	122.227	6.9621	3.7076	3.2545	4.2946	2.1626	2.1321	0.3241	0.3218	-0.3218	common
qTGW-ME2	TGW	1	163.701	1_201 (31.68)	1_202 (31.71)	28.9555	4.4042	2.1298	2.2744	2.5205	1.1648	1.3557	-0.2454	0.2648	-0.2648	common
qTGW-ME3	TGW	1	221.204	1_306 (41.01)	1_307 (41.7)	684.498	8.126	6.6149	1.5112	4.956	3.9125	1.0435	0.4362	-0.2253	0.2253	common
qTGW-ME4	TGW	2	92.2992	2_107 (16)	2_108 (16.06)	59.591	7.0478	6.3263	0.7216	4.2835	3.7362	0.5473	0.4259	0.163	-0.163	common
qTGW-ME5	TGW	3	3.8	3_9 (0.45)	3_10 (0.49)	43.919	5.8602	4.7971	1.063	3.5567	2.8177	0.739	0.3792	0.1942	-0.1942	common
qTGW-ME6	TGW	3	28.1001	3_81 (3.43)	3_82 (3.45)	15.669	6.4991	4.063	2.4362	3.9504	2.39	1.5604	0.3468	-0.2802	0.2802	common
qTGW-ME7	TGW	4	147.6	4_159 (31.41)	4_160 (31.46)	42.007	6.8375	3.4981	3.3394	4.1753	2.0537	2.1216	0.3182	-0.3234	0.3234	common
qTGW-ME8	TGW	5	37.1	5_27 (4.79)	5_28 (4.95)	162.009	24.9399	24.8385	0.1014	16.3155	16.176	0.1395	0.8862	0.0823	-0.0823	common
qTGW-ME9	TGW	5	120.499	5_87 (26.26)	5_88 (26.47)	211.369	5.3181	5.2577	0.0604	3.1696	3.116	0.0536	-0.3909	-0.0513	0.0513	specific
qTGW-ME10	TGW	6	16.8	6_55 (2.3)	6_56 (2.33)	26.677	4.735	3.0502	1.6848	2.8749	1.7859	1.0891	0.2948	0.2303	-0.2303	specific
qTGW-ME11	TGW	6	76.9994	6_119 (16.98)	6_118 (16.76)	221.477	5.2352	2.4862	2.749	3.1945	1.4539	1.7406	-0.266	-0.291	0.291	common
qTGW-ME12	TGW	6	84.3993	6_123 (19.5)	6_125 (19.74)	245.555	4.5258	2.6549	1.8709	2.703	1.5513	1.1517	-0.2747	0.2367	-0.2367	common
qTGW-ME13	TGW	7	56.5997	7_30 (6.01)	7_31 (6.05)	33.9325	10.373	9.1102	1.2629	6.3711	5.4028	0.9682	-0.5243	0.222	-0.222	common
qTGW-ME14	TGW	10	112.899	10_138 (23.07)	10_139 (23.15)	82.3665	9.2434	7.0709	2.1726	5.8057	4.1943	1.6114	0.4514	0.2798	-0.2798	common
qSSP-ME1	SSP	1	103.299	1_166 (20.34)	1_167 (20.35)	10.2575	3.4734	3.469	0.0045	2.9796	2.9742	0.0054	-1.3762	-0.0589	0.0589	specific
qSSP-ME2	SSP	9	25.8001	9_38 (10.26)	9_39 (10.35)	85.8705	4.9929	4.6467	0.3462	4.4975	4.0946	0.4029	1.6034	0.503	-0.503	common
qPH-ME1	PH	1	178.502	1_240 (34.79)	1_241 (34.79)	2.6325	29.4302	29.3931	0.0372	8.5106	8.509	0.0016	-3.7488	-0.0519	0.0519	common
qPH-ME2	PH	1	181.102	1_251 (35.13)	1_252 (35.16)	26.824	58.5373	58.4557	0.0816	19.4681	19.462	0.0061	5.6687	0.1003	-0.1003	common
qPH-ME3	PH	3	22	3_64 (2.61)	3_65 (2.69)	80.077	3.5457	3.5444	0.0013	0.8836	0.8834	0.0002	1.2175	-0.0185	0.0185	specific
qPH-ME4	PH	3	187.602	3_269 (31.31)	3_270 (31.6)	289.756	3.2493	3.1786	0.0707	0.8474	0.8251	0.0223	-1.1672	0.1918	-0.1918	specific
qPH-ME5	PH	5	104.999	5_81 (24.11)	5_82 (24.13)	20.5695	5.0336	2.6279	2.4058	1.2989	0.6763	0.6226	-1.0568	-1.0139	1.0139	common
qPH-ME6	PH	5	108.999	5_85 (24.15)	5_86 (25.62)	1465.93	4.1909	2.319	1.8718	1.0993	0.6255	0.4738	-1.0168	0.8849	-0.8849	common
qPH-ME7	PH	6	7.2	6_26 (0.91)	6_27 (1.01)	94.69	6.6104	5.9861	0.6243	1.7156	1.5483	0.1673	1.5992	0.5257	-0.5257	common
qPH-ME8	PH	6	22.8001	6_69 (2.9)	6_70 (3.03)	132.166	8.4228	6.5778	1.845	2.3319	1.7147	0.6173	1.6992	-1.0195	1.0195	specific
qPH-ME9	PH	6	69.2995	6_107 (11.64)	6_108 (11.68)	49.033	6.2663	6.2557	0.0106	1.637	1.6291	0.0079	-1.6467	0.1147	-0.1147	common
qPH-ME10	PH	7	60.3997	7_39 (7.07)	7_40 (7.15)	78.007	16.132	9.6567	6.4753	4.6071	2.5553	2.0519	-2.1213	-1.9009	1.9009	common
qPH-ME11	PH	7	62.2996	7_50 (9.18)	7_51 (16.11)	6934.09	29.6463	20.743	8.9033	10.0958	5.7604	4.3354	-3.2061	2.7814	-2.7814	common
qPH-ME12	PH	7	99.899	7_79 (23.83)	7_89 (26.17)	2342.11	3.5482	3.5393	0.0089	0.9786	0.9783	0.0003	1.291	0.024	-0.024	specific
qPH-ME13	PH	8	45.3999	8_15 (3.7)	8_16 (4.05)	345.879	6.1362	3.6403	2.496	1.5963	0.9662	0.6301	-1.293	-1.0441	1.0441	common
qPH-ME14	PH	8	50.0998	8_19 (4.43)	8_20 (4.54)	112.749	11.3157	8.3073	3.0084	3.2243	2.1746	1.0497	-1.9421	1.3493	-1.3493	common
qPH-ME15	PH	8	144.6	8_120 (27.34)	8_121 (27.6)	253.597	8.6644	8.6458	0.0186	2.2807	2.2796	0.0012	-1.9538	-0.0439	0.0439	common
qPH-ME16	PH	10	62.4996	10_86 (16.9)	10_87 (17.13)	230.018	14.1748	14.0926	0.0822	3.8501	3.7955	0.0546	-2.5112	0.3011	-0.3011	common
qPL-ME1	PL	1	172.301	1_225 (34.41)	1_226 (34.44)	29.6685	3.6319	3.2565	0.3754	2.1436	1.9711	0.1725	-0.3302	-0.0977	0.0977	common
qPL-ME2	PL	2	92.1992	2_105 (15.84)	2_107 (16)	167.756	31.8287	31.0071	0.8216	21.7817	21.2819	0.4998	1.0738	0.1646	-0.1646	common
qPL-ME3	PL	3	165.301	3_220 (27.29)	3_221 (27.39)	94.437	3.2326	2.1086	1.1241	2.1148	1.2765	0.8383	-0.263	0.2132	-0.2132	common
qPL-ME4	PL	3	183.002	3_261 (30.55)	3_264 (30.69)	137.951	4.2797	2.7452	1.5345	2.5106	1.6684	0.8422	-0.3008	-0.2137	0.2137	common
qPL-ME5	PL	4	123.499	4_83 (25.75)	4_84 (26.18)	431.291	3.7987	2.4733	1.3254	2.218	1.5	0.718	-0.2864	-0.1982	0.1982	common
qPL-ME6	PL	4	156.9	4_186 (33.24)	4_187 (33.29)	50.884	3.9055	3.6843	0.2211	2.3157	2.2249	0.0908	-0.353	-0.0713	0.0713	specific
qPL-ME7	PL	5	25.7001	5_13 (2.12)	5_14 (3.07)	951.644	3.8275	3.3555	0.472	2.2595	2.0352	0.2244	-0.3321	-0.1103	0.1103	specific
qPL-ME8	PL	6	57.1997	6_104 (8.89)	6_105 (11.29)	2407.96	3.8863	3.7046	0.1817	2.3098	2.239	0.0708	-0.3485	-0.062	0.062	common
qPL-ME9	PL	7	23.3001	7_1 (0.07)	7_10 (2.34)	2266.92	3.3998	3.2457	0.1541	2.1568	1.9913	0.1656	-0.3287	0.0948	-0.0948	specific
qPL-ME10	PL	10	112.099	10_133 (22.8)	10_134 (22.89)	88.695	4.3513	3.9091	0.4422	2.5774	2.3692	0.2082	0.3583	0.1062	-0.1062	specific
qGYPP-ME1	GYPP	4	56.1997	4_46 (18.34)	4_47 (19.37)	1033.4	3.2552	3.2231	0.0322	4.3471	4.3377	0.0094	-0.9057	0.0422	-0.0422	specific
aEPN, effective panicle number; GNPP, grain number per panicle; TGW, thousand-grain weight; SSP, seed-setting percentage; PH, plant height; PL, panicle length; GYPP, grain yield per plant.
bChr, chromosome.
cL-Marker, ID of the left marker. The physical position (Mb) of the marker was given in the brackets.
dR-Marker, ID of the right marker. The physical position (Mb) of the marker was given in the brackets.
eInterval, the physical interval between the left and right marker.
fLOD, score of logarithm of odds for all effects.
gLOD(A), score of logarithm of odds for additive effects.
hLOD(AbyE), score of logarithm of odds for additive by environment effects.
iPVE, phenotypic variance explained (%) by all effects at the current scanning position.
jPVE(A), phenotypic variance explained (%) by additive effect at the current scanning position.
kPVE(AbyE), phenotypic variance explained (%) by additive by environment effect at the current scanning position.
lADD, additive effect; positive and negative values respectively indicate positive alleles from ZS97 and HR5.
mAbyE1, additive effect of QTL at the current scanning position for environment 1.
nAbyE2, additive effect of QTL at the current scanning position for environment 2.
oSpecific, multi-environment-specific QTLs; common, common QTLs also detected for single environment (co-localization).
