# Supplementary material for: Comprehensive QTL analyses of nitrogen use efficiency in indica rice
Source: Front Plant Sci. 2022 Sep 23;13:992225. doi: 10.3389/fpls.2022.992225 (PMC9539535; doi:10.3389/fpls.2022.992225)
Supplement: Supplementary file 10 [file Table_3.XLSX]

## Sheet: S3
Supplementary Table S3. Summary of seven ratio traits of the RIL population.
Traita	Mean	SDb	CVc	Minimum	Maximum	Ratiod	Skewness	Kurtosis
EPN (ratio)	0.8695	0.1691	0.19448	0.49	1.52	3.10204	0.4818	0.4399
GNPP (ratio)	1.1025	0.3277	0.297234	0.6206	4.8853	7.8719	6.2686	68.1152
TGW (ratio)	1.0338	0.0888	0.0858967	0.786	1.3317	1.69427	0.3784	1.1297
SSP (ratio)	1.0109	0.1074	0.106242	0.6694	1.4334	2.14132	0.2738	1.2772
PH (ratio)	0.9868	0.0371	0.0375963	0.855	1.0763	1.25883	-0.2668	0.5849
PL (ratio)	1.0266	0.085	0.0827976	0.7171	1.331	1.85609	0.0545	1.3037
GYPP (ratio)	0.9865	0.3056	0.309782	0.3961	2.113	5.33451	0.9246	1.274
aEPN, effective panicle number; GNPP, grain number per panicle; TGW, thousand-grain weight; SSP, seed-setting percentage; PH, plant height; PL, panicle length; GYPP, grain yield per plant.
bSD, standard deviation.
bCV, coefficient of variation.
dRatio, maximum/minimum ratio.
