# Supplementary material for: Comprehensive QTL analyses of nitrogen use efficiency in indica rice
Source: Front Plant Sci. 2022 Sep 23;13:992225. doi: 10.3389/fpls.2022.992225 (PMC9539535; doi:10.3389/fpls.2022.992225)
Supplement: Supplementary file 11 [file Table_4.XLSX]

## Sheet: S4
Supplementary Table S4. QTLs associated with seven ratio traits of the RIL population.
ID	Traita	Chr.b	Peak (cM)	L-Marker (position)c	R-Marker (position)d	Intervale	LODf	PVE(%)g	Addh	Notei
qEPN-RT1	EPN	3	107.399	3_157 (14.83)	3_159 (14.90)	69.157	2.8419	4.0555	0.0362	specific
qEPN-RT2	EPN	4	122.399	4_82 (24.66)	4_83 (25.75)	1091.72	3.6007	5.232	0.0411	specific
qEPN-RT3	EPN	11	134.899	11_134 (24.33)	11_135 (24.43)	98.1335	2.8463	4.0634	-0.0362	specific
qTGW-RT1	TGW	10	107.799	10_123 (22.03)	10_124 (22.27)	237.032	2.9646	5.6524	0.0204	common
qPL-RT1	PL	8	63.0996	8_44 (7.65)	8_45 (7.76)	111.454	3.0101	5.5523	0.0198	specific
qGYPP-RT1	GYPP	4	0.2	4_1 (0.36)	4_2 (0.37)	15.4905	4.6977	3.6067	0.0868	specific
qGYPP-RT2	GYPP	4	13.2	4_12 (2.29)	4_13 (2.46)	174.539	8.4734	6.8961	-0.12	specific
qGYPP-RT3	GYPP	6	60.4996	6_104 (8.89)	6_105 (11.29)	2407.96	4.4696	4.1087	-0.0926	specific
aEPN, effective panicle number; TGW, thousand-grain weight; PL, panicle length; GYPP, grain yield per plant.
bChr, chromosome.
cL-Marker, ID of the left marker. The physical position (Mb) of the marker was given in the brackets.
dR-Marker, ID of the right marker. The physical position (Mb) of the marker was given in the brackets.
eInterval, the physical interval between the left and right marker.
fLOD, score of logarithm of odds for all effects.
gPVE, phenotypic variance explained (%) by all effects at the current scanning position.
hADD, additive effect; positive and negative values respectively indicate positive alleles from ZS97 and HR5.
iSpecific, ratio trait-specific QTLs; common, common QTLs also detected for agronomic traits (co-localization).
