# Supplementary material for: Comprehensive QTL analyses of nitrogen use efficiency in indica rice
Source: Front Plant Sci. 2022 Sep 23;13:992225. doi: 10.3389/fpls.2022.992225 (PMC9539535; doi:10.3389/fpls.2022.992225)
Supplement: Supplementary file 12 [file Table_5.XLSX]

## Sheet: S5
Supplementary Table S5. The annotated genes in the region of qEPN-LN4/qEPN-HN3.
MSU ID	RAP-DB ID	Name	Annotation
LOC_Os03g49890	-	-	hypothetical protein
LOC_Os03g49900	Os03g0706900	TT3.1 / DGS1	C3HC4 type zinc finger domain containing protein
LOC_Os03g49910	-	-	retrotransposon protein
LOC_Os03g49920	Os03g0707050	-	expressed protein
LOC_Os03g49930	-	-	pentatricopeptide
LOC_Os03g49940	Os03g0707200	TT3.2	integral membrane protein
LOC_Os03g49960	Os03g0707300	-	expressed protein
LOC_Os03g49970	-	-	expressed protein
LOC_Os03g49980	-	-	retrotransposon protein
LOC_Os03g49990	Os03g0707600	SLR1 / OsGAI	GRAS family transcription factor
LOC_Os03g50010	Os03g0707900	-	similar to Toc64
LOC_Os03g50020	-	-	retrotransposon protein
LOC_Os03g50030	Os03g0708000	-	phospholipase A2
LOC_Os03g50040	Os03g0708100	-	phytanoyl-CoA dioxygenase
LOC_Os03g50050	Os03g0708200	OsFBDUF16	F-box and DUF domain containing protein
LOC_Os03g50070	Os03g0708400	-	DUF1295 domain containing protein
LOC_Os03g50080	Os03g0708500	-	FKBP-type peptidyl-prolyl cis-trans isomerase
LOC_Os03g50090	Os03g0708600	-	transposon protein
