# Supplementary material for: Comprehensive QTL analyses of nitrogen use efficiency in indica rice
Source: Front Plant Sci. 2022 Sep 23;13:992225. doi: 10.3389/fpls.2022.992225 (PMC9539535; doi:10.3389/fpls.2022.992225)
Supplement: Supplementary file 13 [file Table_6.XLSX]

## Sheet: S6
Supplementary Table S6. The annotated genes in the region of qEPN-HN4.
MSU ID	RAP-DB ID	Name	Annotation
LOC_Os07g10570	-	PROLM25	prolamin precursor
LOC_Os07g10580	-	PROLM26	prolamin precursor
LOC_Os07g10590	Os07g0206600	-	sugar transport protein
LOC_Os07g10600	Os07g0206700	SMT1-1	sterol methyltransferase 1-1
LOC_Os07g10610	Os07g0206800	-	late embryogenesis abundant protein
LOC_Os07g10620	Os07g0206900	-	DUF642 domain containing protein
LOC_Os07g10630	Os07g0207100	-	protein kinase
LOC_Os07g10640	-	-	hypothetical protein
LOC_Os07g10650	-	-	hypothetical protein
LOC_Os07g10660	Os07g0207400	-	ribosomal protein
LOC_Os07g10670	-	-	expressed protein
LOC_Os07g10680	Os07g0207600	-	polygalacturonase
LOC_Os07g10690	Os07g0207700	sh-h / OsCPL1	carboxy-terminal domain phosphatase-like 1
LOC_Os07g10700	Os07g0207800	-	polygalacturonase
LOC_Os07g10710	-	OsFbox351	F-box domain containing protein
LOC_Os07g10720	Os07g0208000	-	40S ribosomal protein S15a
LOC_Os07g10730	Os07g0208100	OsPGL16	polygalacturonase
LOC_Os07g10740	Os07g0208200	-	polygalacturonase
LOC_Os07g10750	-	-	transposon protein
LOC_Os07g10760	-	-	expressed protein
LOC_Os07g10770	Os07g0208500	CESA8	cellulose synthase
LOC_Os07g10780	Os07g0208600	OsREM4.3	remorin
LOC_Os07g10790	-	-	expressed protein
LOC_Os07g10800	-	-	expressed protein
LOC_Os07g10810	-	-	expressed protein
LOC_Os07g10820	Os07g0208900	PTR	peptide transporter
LOC_Os07g10830	Os07g0209000	OsDGL1	dolichyl-diphosphooligosaccharide-protein glycosyltransferase 1
LOC_Os07g10840	Os07g0209100	-	uncharacterized glycosyltransferase
LOC_Os07g10850	-	-	retrotransposon protein
LOC_Os07g10860	Os07g0209401	-	similar to DNA polymerase
LOC_Os07g10870	Os07g0209600	ZOS7-03	C2H2 zinc finger protein
LOC_Os07g10880	Os07g0209700	-	protein of unknown function DUF1677
LOC_Os07g10890	Os07g0209800	OsbZIP59	bZIP transcription factor 59
LOC_Os07g10900	-	-	retrotransposon protein
LOC_Os07g10910	Os07g0210000	EXO70FX10	Exo70 exocyst complex subunit domain containing protein
