# Supplementary material for: Comprehensive QTL analyses of nitrogen use efficiency in indica rice
Source: Front Plant Sci. 2022 Sep 23;13:992225. doi: 10.3389/fpls.2022.992225 (PMC9539535; doi:10.3389/fpls.2022.992225)
Supplement: Supplementary file 15 [file Table_8.XLSX]

## Sheet: S8
Supplementary Table S8. Full results of the GO enrichment of the co-expressed genes of OsbZIP59.
Aspect	Term namea	Term ID	FDRb	Gene NO.
Biological process	regulation of metabolic process	GO:0019222	0.00415483	14
Biological process	regulation of macromolecule metabolic process	GO:0060255	0.00680786	13
Biological process	regulation of cellular metabolic process	GO:0031323	0.0120182	12
Biological process	regulation of nitrogen compound metabolic process	GO:0051171	0.0143402	11
Biological process	gene expression	GO:0010467	0.0143402	14
Biological process	regulation of RNA metabolic process	GO:0051252	0.0143402	10
Biological process	regulation of gene expression	GO:0010468	0.0143402	11
Biological process	positive regulation of cellular process	GO:0048522	0.0145513	6
Biological process	nucleic acid-templated transcription	GO:0097659	0.0177126	9
Biological process	RNA metabolic process	GO:0016070	0.0177126	12
Biological process	positive regulation of nucleic acid-templated transcription	GO:1903508	0.0177126	4
Biological process	biological regulation	GO:0065007	0.0177126	15
Biological process	positive regulation of cellular metabolic process	GO:0031325	0.0177126	5
Biological process	nucleic acid metabolic process	GO:0090304	0.0177126	13
Biological process	macromolecule metabolic process	GO:0043170	0.0177126	21
Biological process	regulation of transcription by RNA polymerase II	GO:0006357	0.0267703	4
Biological process	regulation of response to stimulus	GO:0048583	0.0428115	3
Biological process	cellular response to oxygen-containing compound	GO:1901701	0.0436757	3
Biological process	macromolecule biosynthetic process	GO:0009059	0.0441688	10
Molecular function	transcription coregulator activity	GO:0003712	0.00296934	4
Molecular function	nucleic acid binding	GO:0003676	0.00812461	14
Molecular function	transcription regulator activity	GO:0140110	0.0221006	7
Molecular function	RNA binding	GO:0003723	0.0281526	7
Molecular function	mRNA binding	GO:0003729	0.0281526	4
Cell component	nucleus	GO:0005634	0.000112485	19
Cell component	nuclear protein-containing complex	GO:0140513	0.000291182	8
Cell component	transferase complex	GO:1990234	0.000326893	7
Cell component	catalytic complex	GO:1902494	0.000939638	8
Cell component	nucleoplasm	GO:0005654	0.0010146	5
Cell component	RNA polymerase II transcription regulator complex	GO:0090575	0.00236799	3
Cell component	protein-containing complex	GO:0032991	0.00256178	12
Cell component	intracellular anatomical structure	GO:0005622	0.00466351	26
Cell component	intracellular protein-containing complex	GO:0140535	0.00763294	5
Cell component	organelle	GO:0043226	0.00987281	22
Cell component	intracellular membrane-bounded organelle	GO:0043231	0.0101681	21
Cell component	transferase complex, transferring phosphorus-containing groups	GO:0061695	0.011825	3
aThe redundan terms were filtered.
bFDR, false discovery rate.
