# Supplementary material for: Comprehensive QTL analyses of nitrogen use efficiency in indica rice
Source: Front Plant Sci. 2022 Sep 23;13:992225. doi: 10.3389/fpls.2022.992225 (PMC9539535; doi:10.3389/fpls.2022.992225)
Supplement: Supplementary file 16 [file Table_9.XLSX]

## Sheet: S9
Supplementary Table S9. The annotated genes in the regions of qTGW-LN2/qTGW-HN1, qTGW-RT1, and qPH-LN7/qPH-HN8.
QTL	MSU ID	Annotation	Relative expressiona
qTGW-LN2/qTGW-HN1	LOC_Os01g55094	expressed protein	0.237585
	LOC_Os01g55100	slTCP3	0
	LOC_Os01g55110	RING-H2 finger protein NBIP1	6.10897
	LOC_Os01g55120	expressed protein	2.06757
	LOC_Os01g55130	expressed protein	0.203489
	LOC_Os01g55140	expressed protein	0.505285
	LOC_Os01g55150	bZIP transcription factor domain containing protein	0.119809
	LOC_Os01g55160	expressed protein	0
qTGW-RT1	LOC_Os10g41030	agenet domain containing protein	14.9942
	LOC_Os10g41040	ternary complex factor MIP1	0
	LOC_Os10g41050	ribosomal L18p/L5e family protein	0.900176
	LOC_Os10g41060	expressed protein	33.717
	LOC_Os10g41070	glycerol-3-phosphate acyltransferase 1	5.35682
	LOC_Os10g41083	uncharacterized Cys-rich domain containing protein	0
	LOC_Os10g41090	expressed protein	0
	LOC_Os10g41100	CCT motif family protein	0
	LOC_Os10g41110	autophagy-related protein 3	0
	LOC_Os10g41120	expressed protein	0.512699
	LOC_Os10g41130	AP2 domain containing protein	1.9264
	LOC_Os10g41150	aminotransferase, classes I and II, domain containing protein	1.43451
	LOC_Os10g41160	expressed protein	0
	LOC_Os10g41170	dehydrogenase	0
	LOC_Os10g41180	expressed protein	0
	LOC_Os10g41190	transporter family protein	0
	LOC_Os10g41200	MYB family transcription factor	0
	LOC_Os10g41220	protein kinase family protein	1.04162
	LOC_Os10g41224	expressed protein	0.481357
	LOC_Os10g41230	homeobox associated leucine zipper	0.270479
	LOC_Os10g41240	dual specificity protein phosphatase	1.61e-16
	LOC_Os10g41250	glycoprotein	0.00159565
	LOC_Os10g41260	MYB family transcription factor	0
	LOC_Os10g41270	triacylglycerol lipase like protein	0.123483
	LOC_Os10g41280	expressed protein	0.829963
	LOC_Os10g41290	AGC_PVPK_like_kin82y.17 - ACG kinases	1.4646
	LOC_Os10g41300	expressed protein	0.305583
	LOC_Os10g41310	DUF630/DUF632 domains containing protein	31.3133
	LOC_Os10g41320	hypothetical protein	0.430418
	LOC_Os10g41330	AP2 domain containing protein	3.88453
	LOC_Os10g41340	palmitoyl-protein thioesterase 1 precursor	0.788393
	LOC_Os10g41350	transposon protein, Pong sub-class	0
	LOC_Os10g41360	ARABIDILLO-1	3.55374
	LOC_Os10g41370	WD repeat-containing protein 8	0
	LOC_Os10g41380	expressed protein	0
	LOC_Os10g41390	protein kinase domain containing protein	3.76454
	LOC_Os10g41400	peptide methionine sulfoxide reductase	8.98488
	LOC_Os10g41410	nucleoside diphosphate kinase	0
	LOC_Os10g41420	expressed protein	3.60145
	LOC_Os10g41430	cyclin protein CYC U4; 1	128.344
qPH-LN7/qPH-HN8	LOC_Os08g43120	Plant PDR ABC transporter associated domain containing protein	2.4664
	LOC_Os08g43130	NAP1-like protein LPL3	15.8654
	LOC_Os08g43140	expressed protein	0
	LOC_Os08g43150	expressed protein	0
	LOC_Os08g43160	TCP family transcription factor	0.825227
	LOC_Os08g43170	hydroxymethylglutaryl-CoA synthase	0.220645
	LOC_Os08g43180	expressed protein	0
	LOC_Os08g43190	dehydrogenase	18.2555
	LOC_Os08g43200	dehydration-responsive element-binding protein	0.365414
	LOC_Os08g43210	AP2 domain containing protein	26.6124
	LOC_Os08g43220	OsFBX305 - F-box domain containing protein	0
	LOC_Os08g43230	TraB family protein	0
	LOC_Os08g43240	LTPL97 - Protease inhibitor/seed storage/LTP family protein precursor	12.8265
	LOC_Os08g43250	MATE efflux family protein	0
	LOC_Os08g43260	hypothetical protein	0
	LOC_Os08g43270	BAG domain-containing protein	34.5061
	LOC_Os08g43280	expressed protein	17.6406
	LOC_Os08g43290	LTPL44 - Protease inhibitor/seed storage/LTP family protein precursor	0.480017
	LOC_Os08g43300	UBX domain-containing protein	0
	LOC_Os08g43310	PE-PGRS FAMILY PROTEIN	1.28067
	LOC_Os08g43320	OsRhmbd14 - Putative Rhomboid homologue	5.70373
	LOC_Os08g43334	HSF-type DNA-binding domain containing protein	3.05246
	LOC_Os08g43350	NC domain-containing protein	590.024
	LOC_Os08g43360	RNA recognition motif containing protein	0
	LOC_Os08g43370	6-phosphogluconolactonase	3.44372
	LOC_Os08g43380	TBC domain containing protein	0
	LOC_Os08g43390	cytochrome P450	0.180241
	LOC_Os08g43400	kinesin motor domain containing protein	0
	LOC_Os08g43410	LRP1	0
	LOC_Os08g43420	expressed protein	0
	LOC_Os08g43430	CXE carboxylesterase	20.1499
	LOC_Os08g43440	cytochrome P450	0
	LOC_Os08g43450	MYB-like protein 1	0
	LOC_Os08g43460	expressed protein	13.791
	LOC_Os08g43470	ER lumen protein retaining receptor	1.22687
	LOC_Os08g43480	zinc finger, C3HC4 type family protein	0.695462
	LOC_Os08g43490	heat shock protein DnaJ	2.21712
	LOC_Os08g43500	armadillo/beta-catenin repeat family protein	0.225311
	LOC_Os08g43510	thaumatin	10.1056
	LOC_Os08g43520	retrotransposon protein, Ty1-copia subclass	1.99299
	LOC_Os08g43530	OsFBX306 - F-box domain containing protein	2.19744
	LOC_Os08g43540	peptidase, T1 family	0
	LOC_Os08g43550	MYB family transcription factor	0.197458
	LOC_Os08g43560	OsAPx4 - Peroxisomal Ascorbate Peroxidase encoding gene 5,8,9	0.280244
	LOC_Os08g43570	beta-galactosidase precursor	0
	LOC_Os08g43580	acyl carrier protein	0.342688
	LOC_Os08g43590	hypothetical protein	0.102859
	LOC_Os08g43600	bZIP transcription factor domain containing protein	2.01872
	LOC_Os08g43620	expressed protein	0.630681
	LOC_Os08g43630	expressed protein	20.3356
	LOC_Os08g43640	26S proteasome non-ATPase regulatory subunit 3	48.0698
	LOC_Os08g43654	MATE efflux family protein	0.270386
aThe relative expression amounts in the grain (qTGW-LN2/qTGW-HN1 and qTGW-RT1) or shoots (qPH-LN7/qPH-HN8).
